# Supplementary material for: Prediction of cholesterol ratios within a Korean population
Source: R Soc Open Sci. 2018 Jan 17;5(1):171204. doi: 10.1098/rsos.171204 (PMC5792909; doi:10.1098/rsos.171204)
Supplement: Genotype data of the six SNPs [file rsos171204supp3.csv]

Obs	SEX	AGE	BMI	TCHL	HDL	TG	rs4420638	rs6589566	rs12421652	rs17411126	rs16940212	rs10852765
1	0	64	?	160	54	71	AA	AA	GG	CT	GG	AG
2	0	68	21.2	193	42	105	AA	AA	TG	TT	TT	GG
3	0	44	30	264	57	125	AA	AA	GG	TT	TG	GG
4	0	67	28	260	60	171	AA	AA	TG	CT	TG	GG
5	0	45	?	194	60	85	AA	AG	GG	TT	TG	AG
6	0	65	31.7	228	67	463	AG	AG	GG	TT	TG	AA
7	0	45	24	193	38	116	AA	AG	GG	CT	TG	AG
8	0	45	19.5	233	52	75	AA	AG	GG	CC	TG	AA
9	0	43	26.9	221	52	64	AA	AA	TG	TT	GG	AA
10	0	62	27.4	178	42	136	AG	AA	GG	TT	TG	GG
11	0	48	23	281	40	165	AA	AG	TG	CT	TG	AG
12	0	58	24.7	87	40	88	AA	AG	TG	CT	GG	AA
13	0	69	19.9	194	51	175	AA	AG	GG	TT	TG	AA
14	0	42	27.5	219	34	248	AA	AG	TG	TT	TG	AA
15	0	43	24.2	185	42	92	AA	AA	TT	CT	GG	AG
16	0	55	19.9	171	61	117	AA	AG	GG	TT	GG	AG
17	0	64	19.8	121	39	226	AA	AA	GG	CT	GG	AG
18	0	40	27.3	180	36	213	AA	AA	GG	TT	GG	AG
19	0	56	22.9	201	35	159	AA	AA	GG	CC	TG	AG
20	0	42	22.4	154	57	170	AA	AA	TG	TT	TT	AG
21	0	48	20.7	202	52	113	AA	AA	TG	TT	TG	AA
22	0	44	23.2	231	56	131	AA	AA	GG	CT	GG	AG
23	0	40	24.6	183	42	85	AA	AA	TT	CT	GG	AG
24	0	45	18.4	231	61	106	AA	AG	GG	TT	TG	AG
25	0	43	19.2	171	66	59	AA	AG	GG	TT	GG	GG
26	0	41	19.5	193	36	123	AA	AA	GG	CT	TT	AG
27	0	64	?	143	42	211	AG	AG	GG	CT	TG	AG
28	0	67	22.8	175	52	95	AG	AG	TG	TT	TG	AA
29	0	59	26.4	202	35	330	AA	AA	GG	CT	GG	AG
30	0	66	21.5	157	57	117	AA	AG	TG	CT	TG	AG
31	0	59	?	211	36	268	AA	AG	GG	TT	TT	GG
32	0	43	?	176	43	220	AG	AG	TG	CC	TG	GG
33	0	42	26.7	292	50	323	AA	GG	GG	CT	TG	AA
34	0	48	?	161	37	247	AG	AA	TG	TT	GG	GG
35	0	51	24.5	175	43	111	AA	AA	GG	TT	GG	GG
36	0	52	?	137	30	333	AG	AG	TG	TT	TG	AG
37	0	43	?	203	36	208	AA	AA	GG	TT	GG	AA
38	0	62	?	223	44	152	AA	AA	GG	CC	GG	AA
39	0	59	25.7	229	36	144	AA	AA	GG	TT	GG	AG
40	0	40	20.2	201	50	153	AA	AA	GG	CT	GG	AA
41	0	57	24.9	227	48	157	AG	AA	GG	TT	TT	AG
42	0	58	26.2	223	45	260	AA	AG	GG	CT	TG	GG
43	0	49	20.2	161	90	91	AG	AA	GG	TT	GG	AG
44	0	49	?	206	51	214	AA	AG	GG	CT	GG	GG
45	0	41	26.1	226	42	79	AA	AG	GG	CT	TG	AG
46	0	61	24	226	45	156	AA	AG	GG	TT	GG	AA
47	0	60	?	194	66	111	AA	AG	GG	TT	GG	AA
48	0	68	24.6	203	44	169	AA	AA	GG	TT	GG	AA
49	0	46	26	163	39	163	AG	AA	GG	TT	TG	AA
50	0	45	25.9	218	50	126	AA	AA	GG	TT	TG	AG
51	0	66	?	216	39	200	AA	AA	GG	CT	TG	AG
52	0	43	21	166	47	59	AA	AG	TG	TT	GG	AG
53	0	43	25.4	252	42	256	AA	AA	GG	CT	TG	GG
54	0	53	?	226	59	122	AA	AA	GG	TT	GG	AA
55	0	64	22.8	163	48	174	AA	AG	GG	CT	GG	GG
56	0	58	24.8	157	42	68	AA	AG	TG	CT	GG	AA
57	0	51	23.8	167	36	297	AG	AA	GG	TT	GG	AA
58	0	41	23.7	199	36	138	AA	AA	GG	TT	TT	AA
59	0	57	25.1	219	42	83	AA	AA	GG	TT	GG	AG
60	0	54	23.9	201	41	153	AA	AG	GG	CT	GG	AG
61	0	41	22.8	181	54	78	AA	AG	TG	CT	TT	GG
62	0	49	24.7	177	36	112	GG	AG	GG	CT	GG	AG
63	0	65	20.2	164	90	124	AA	AG	GG	TT	GG	AG
64	0	40	23.1	250	45	350	AA	GG	GG	TT	TG	AG
65	0	43	23.3	155	33	482	AA	AG	GG	TT	TG	AG
66	0	43	22.7	226	41	184	AA	AG	GG	TT	TG	GG
67	0	51	23.4	182	52	253	AA	AG	GG	CT	GG	GG
68	0	48	23.9	167	36	164	AA	AA	GG	TT	TG	AG
69	0	59	21.8	194	65	119	AA	AG	GG	TT	GG	AG
70	0	41	20.4	209	45	137	AA	AG	TG	TT	GG	AG
71	0	42	21.1	218	46	106	AA	AG	GG	TT	GG	AG
72	0	41	30.8	233	43	321	AA	AA	TG	CT	GG	AG
73	0	43	25.7	189	34	247	AG	AA	TT	CT	GG	AG
74	0	45	25.6	254	45	125	AG	AA	GG	TT	GG	AG
75	0	50	25.7	203	41	207	AA	AA	GG	TT	GG	AG
76	0	54	24.6	215	55	97	AA	AA	TG	CT	TG	AG
77	0	44	25.9	235	50	168	AA	AA	TG	CT	TG	AG
78	0	64	23.1	171	34	200	AA	AG	TG	CT	TG	AG
79	0	41	26.2	274	46	379	AA	AA	GG	CT	TT	AA
80	0	40	?	240	42	166	AA	AA	TG	CT	GG	AA
81	0	52	?	260	58	104	AA	AA	GG	CT	GG	GG
82	0	69	22.2	255	46	173	AA	AA	GG	CT	TG	AG
83	0	42	?	117	57	189	AA	AA	GG	CC	TT	AG
84	0	53	25.5	197	65	80	AA	AG	GG	TT	TG	AG
85	0	60	?	268	39	226	AA	GG	GG	CT	TG	AA
86	0	42	27.7	223	42	216	AA	AG	GG	TT	TG	AG
87	0	66	?	154	46	106	GG	AG	GG	CC	TT	AA
88	0	56	22.7	158	35	201	AA	AA	GG	TT	GG	AA
89	0	69	25	203	60	170	AA	AA	GG	TT	TG	GG
90	0	41	23.3	187	52	83	AA	AG	TG	CT	TG	AA
91	0	40	23.3	155	44	191	AA	AA	GG	CT	GG	GG
92	0	47	22.9	233	40	111	AA	AG	GG	TT	GG	AA
93	0	48	25.7	199	60	216	AA	AG	GG	TT	TG	AA
94	0	44	24.3	215	37	188	AA	AA	GG	TT	GG	GG
95	0	61	?	163	52	139	AA	AG	GG	TT	TT	AG
96	0	41	27.7	231	55	208	AA	AG	GG	TT	TG	GG
97	0	44	24.7	255	44	164	AA	GG	GG	TT	TT	AG
98	0	44	24.5	208	33	373	AG	GG	GG	TT	TG	AA
99	0	49	27.2	269	57	370	AA	AA	TG	TT	TT	AG
100	0	52	24.5	263	40	292	AA	AG	TG	TT	TG	AG
101	0	61	?	164	36	176	AA	AG	TG	TT	TG	AA
102	0	61	25.2	214	46	148	AA	AG	TG	CT	TG	AA
103	0	61	24.5	158	50	78	AA	AG	GG	CT	GG	GG
104	0	54	23.6	214	39	419	AA	AA	GG	TT	TT	AG
105	0	50	28.3	296	43	165	AG	AA	GG	TT	TG	AG
106	0	48	?	202	57	160	AA	AA	TT	TT	TG	AG
107	0	59	24.8	212	47	148	AA	AA	GG	TT	TG	AG
108	0	46	28.6	281	45	223	AA	AA	GG	TT	GG	AG
109	0	58	?	147	67	103	AG	AG	TG	CT	TG	AA
110	0	59	28.8	209	56	161	AA	AA	GG	TT	TG	AG
111	0	40	20.1	210	50	87	AA	AG	GG	TT	GG	AA
112	0	59	29.9	224	40	218	AG	AA	TT	CT	GG	AG
113	0	51	23.5	186	43	117	AG	AA	GG	CT	TG	AG
114	0	57	21.1	115	100	95	AA	AA	GG	CT	TG	GG
115	0	41	?	194	37	186	AA	AA	GG	CT	GG	AA
116	0	43	27.4	219	38	320	AA	AG	TG	TT	GG	AG
117	0	40	27.4	217	47	159	AA	AA	GG	TT	TG	AA
118	0	55	27.1	215	38	303	AG	AA	GG	TT	TT	GG
119	0	51	24.3	105	35	272	AA	GG	GG	CT	TT	GG
120	0	41	?	249	42	134	AG	AA	TG	TT	TG	AA
121	0	41	26.1	206	39	150	AA	AG	GG	TT	TG	AA
122	0	48	26	208	38	226	AA	AA	GG	TT	GG	GG
123	0	46	28.5	170	38	185	AA	AG	TG	CT	GG	AG
124	0	55	?	279	72	266	AG	AA	GG	CT	TT	AA
125	0	44	?	162	49	56	AA	AA	GG	CT	GG	AG
126	0	65	24.6	208	44	599	AA	GG	GG	CT	TG	AG
127	0	47	25.7	244	48	371	AA	AG	GG	CT	TG	AA
128	0	41	24.4	134	34	99	AA	AA	TG	CT	GG	AA
129	0	55	26.7	200	42	140	AG	AA	GG	CT	GG	AG
130	0	58	?	149	61	108	AG	AA	GG	TT	GG	AG
131	0	40	22.9	179	58	80	AA	AG	GG	CT	GG	AA
132	0	40	19.1	114	44	187	AA	AA	GG	TT	TG	AA
133	0	55	27.9	203	40	188	AA	AG	GG	TT	GG	AG
134	0	51	24	204	59	91	AA	AG	GG	CT	TG	AG
135	0	40	31.5	217	42	229	AA	AA	TG	TT	TG	AA
136	0	51	23.4	207	69	100	AA	AG	GG	TT	TT	GG
137	0	54	26.3	245	43	333	AA	AA	GG	TT	GG	AA
138	0	47	25.7	255	49	285	AA	AA	GG	TT	TG	AG
139	0	46	21.9	210	51	57	AA	AG	GG	CT	GG	AG
140	0	47	23.4	209	45	123	AA	AA	GG	TT	GG	AA
141	0	45	27.6	231	60	250	AG	AG	GG	TT	TG	AG
142	0	48	25.3	250	57	113	AA	AA	TG	TT	TG	AA
143	0	44	19.1	143	65	70	AA	AA	TG	TT	GG	AA
144	0	48	28.8	203	47	200	AG	AA	TT	CT	GG	AG
145	0	64	28.3	194	38	78	AA	AG	GG	CT	GG	AG
146	0	48	?	220	50	221	AA	AA	GG	TT	GG	AG
147	0	53	20.7	178	50	55	AA	AA	GG	CT	GG	AG
148	0	56	22.1	188	48	89	AG	AA	TG	TT	TT	AG
149	0	50	25.8	200	30	309	AG	AA	TT	TT	TG	AA
150	0	44	23.7	161	36	145	AA	AG	GG	TT	GG	GG
151	0	47	?	152	30	216	AG	AA	GG	CT	GG	AA
152	0	54	26	172	46	90	AA	AA	TT	TT	TG	AA
153	0	53	22.6	177	49	223	AA	AG	GG	TT	GG	AG
154	0	44	25.9	205	38	129	AA	AA	TG	CT	GG	AA
155	0	48	27	246	36	455	AA	AG	GG	CT	TG	AG
156	0	57	21.4	197	77	93	AA	AG	GG	TT	TG	AG
157	0	67	?	184	51	87	AA	AG	GG	CT	GG	AA
158	0	49	24.8	240	54	101	AA	AG	GG	CT	TG	AA
159	0	62	?	205	48	98	AA	AA	GG	TT	GG	AA
160	0	47	28	197	32	129	AA	AA	TG	TT	GG	GG
161	0	53	24.1	158	36	173	AA	AG	GG	TT	TG	AG
162	0	51	24.3	229	43	98	AA	AG	TG	TT	TG	AG
163	0	66	19.2	179	92	106	AA	AG	GG	CT	GG	AG
164	0	63	?	178	44	119	AA	AG	TG	TT	TG	AG
165	0	44	28	179	50	156	AA	AG	GG	CC	TG	AA
166	0	59	26.6	238	37	204	AA	AG	GG	TT	GG	AA
167	0	49	?	97	34	126	AA	AG	TG	CT	TG	AG
168	0	44	?	189	47	331	AA	AA	GG	TT	GG	AA
169	0	40	29.6	231	48	275	AG	AA	GG	CT	GG	AA
170	0	42	23.3	171	46	57	AA	AA	TT	CT	GG	GG
171	0	42	23.6	178	35	103	AA	AG	GG	CT	GG	AA
172	0	42	24.8	211	52	170	AG	AA	TG	CT	GG	AG
173	0	49	21.8	208	39	181	AG	AG	GG	TT	TT	GG
174	0	49	26.4	264	33	616	AA	AG	GG	TT	GG	AG
175	0	45	30.3	187	46	111	AG	AA	GG	CT	GG	AG
176	0	65	?	227	45	120	AA	AA	TG	TT	TG	AA
177	0	56	24.4	254	38	259	AG	AG	GG	CT	GG	AA
178	0	48	21.6	200	58	69	AA	AA	TT	TT	GG	AG
179	0	52	22.7	243	43	171	AA	AG	GG	CT	GG	AG
180	0	58	19.4	151	42	154	AA	AA	GG	TT	GG	AG
181	0	65	18.3	171	59	49	AA	AA	GG	TT	TG	AG
182	0	46	18.1	211	100	48	AA	AA	GG	TT	GG	AG
183	0	51	24.7	188	42	119	AA	AA	GG	TT	GG	GG
184	0	52	26.4	178	44	205	AA	AG	GG	CT	GG	AA
185	0	68	25.3	222	40	329	AA	AG	GG	TT	TG	AA
186	0	41	26.5	196	67	44	AA	AA	TG	TT	GG	AG
187	0	60	18.7	191	54	190	AA	AA	GG	TT	GG	GG
188	0	52	28.2	265	39	586	AA	AA	TG	TT	TG	AG
189	0	61	28.7	171	50	146	AA	AG	GG	CT	TG	AG
190	0	44	29.5	195	40	245	AA	AG	GG	TT	TT	AG
191	0	46	24.9	191	54	50	AA	AA	GG	CT	GG	AA
192	0	68	27.8	189	42	105	AA	AA	GG	TT	GG	AG
193	0	51	22.4	198	38	185	AA	AG	TG	TT	GG	GG
194	0	56	19.3	179	45	456	AG	AA	TG	CC	TG	GG
195	0	45	23.8	217	40	90	AG	AA	TT	TT	GG	AG
196	0	47	20.8	161	50	91	AG	AA	GG	TT	TG	GG
197	0	51	24.2	210	38	913	AG	AA	GG	TT	TG	AG
198	0	49	22.5	145	42	77	AA	AA	TG	CT	TG	AG
199	0	65	?	223	43	207	AA	AA	TG	TT	GG	AA
200	0	54	27.2	201	47	219	AG	AG	GG	CT	GG	AA
201	0	40	20.6	221	49	167	AA	AA	GG	TT	GG	AG
202	0	49	26.3	189	41	246	AA	AG	GG	CT	GG	GG
203	0	62	24.8	173	42	116	AA	AA	TG	CT	TT	AG
204	0	40	24.8	178	42	152	AA	AA	GG	TT	GG	GG
205	0	46	?	245	40	176	AA	AA	TG	TT	TT	AG
206	0	46	25.2	192	73	119	AA	AA	TG	CT	TG	AG
207	0	45	27.7	271	39	146	AA	AG	GG	TT	GG	AG
208	0	57	?	282	69	277	AA	AA	GG	TT	TG	AG
209	0	45	23.7	129	31	86	AA	AG	GG	TT	TG	GG
210	0	41	27.1	161	34	227	AA	AG	GG	CC	GG	AG
211	0	51	?	261	44	579	AA	AA	GG	CT	GG	AG
212	0	60	19.5	138	46	89	AA	AA	GG	TT	GG	AG
213	0	55	21.7	164	67	73	AA	AA	GG	TT	GG	AA
214	0	53	27.2	155	33	94	AA	AG	GG	CC	GG	AG
215	0	53	25.7	167	49	62	AA	AG	GG	TT	TG	GG
216	0	68	?	133	72	131	AA	AA	GG	TT	TG	AG
217	0	58	17.7	139	49	53	AA	AG	GG	CT	GG	GG
218	0	55	?	176	40	270	AG	AG	GG	CT	TG	AG
219	0	56	20.5	162	43	137	AA	AA	GG	TT	GG	AG
220	0	46	24.9	272	64	66	AA	AG	GG	CT	TT	AA
221	0	41	25.5	167	42	128	AA	AA	GG	TT	TG	AG
222	0	44	22.9	204	39	223	AA	AG	GG	TT	GG	AG
223	0	48	26.4	225	48	72	AA	AG	GG	CT	TG	AA
224	0	62	?	252	43	144	AA	AA	GG	TT	TG	AG
225	0	59	21.1	201	58	70	AA	AG	TG	TT	GG	AA
226	0	41	20.4	131	45	275	AA	AA	GG	TT	GG	AG
227	0	55	25.4	269	59	133	AG	AA	GG	CT	GG	AG
228	0	61	29.9	252	43	302	AA	AG	TG	CT	TG	AA
229	0	62	27.6	161	35	88	AA	AA	TG	CT	GG	AG
230	0	64	27.3	214	35	277	AA	AA	TG	TT	TG	AG
231	0	61	?	191	58	123	AA	AA	TG	TT	GG	AG
232	0	44	30.2	265	46	208	AA	AA	TG	TT	TG	AG
233	0	43	24.9	186	45	126	AG	AA	TG	TT	GG	GG
234	0	53	24.4	185	35	215	AA	AA	GG	CT	TT	AG
235	0	56	18	177	61	49	AG	AG	TG	CT	TG	AG
236	0	45	29.6	251	44	415	AA	AG	GG	TT	GG	GG
237	0	43	23	181	42	149	AG	AG	GG	TT	GG	AA
238	0	54	24.5	168	46	80	AA	AA	TT	TT	GG	GG
239	0	56	?	130	27	182	AA	AA	TG	CT	GG	AA
240	0	43	19.5	192	42	99	AG	AA	TG	TT	GG	AG
241	0	41	23.8	232	38	134	AA	AA	GG	CT	TG	AA
242	0	49	24.5	180	36	206	AA	AG	GG	CT	TG	AG
243	0	44	23.1	164	61	58	AG	AG	GG	CT	TG	AG
244	0	40	26.2	245	50	647	AA	AA	GG	TT	TG	AA
245	0	59	22.2	175	61	95	AA	AA	GG	TT	GG	AA
246	0	45	23.3	224	47	110	AA	AA	GG	CT	GG	AG
247	0	47	21.6	226	49	71	AA	AA	TG	TT	TG	AG
248	0	51	24.9	232	35	220	AA	AA	GG	CT	TG	AG
249	0	47	23.9	177	38	134	AA	AG	GG	TT	TG	GG
250	0	65	25.9	231	59	197	AA	AA	TG	TT	TG	AA
251	0	54	26.4	270	53	218	AA	AG	GG	CT	GG	AG
252	0	53	24.5	189	44	198	AA	AA	GG	TT	TG	GG
253	0	59	23.1	237	46	119	AA	AA	GG	TT	GG	AG
254	0	54	28.9	186	33	139	AA	AG	GG	TT	TG	AG
255	0	41	22.9	213	46	95	AG	AA	TT	TT	TG	GG
256	0	56	27.6	260	44	104	AG	AA	GG	CT	GG	AG
257	0	44	24.8	194	30	544	AA	GG	GG	CT	TT	AG
258	0	47	?	288	52	370	AA	AA	TG	TT	TG	AG
259	0	53	20.9	226	50	142	AG	AA	GG	TT	GG	AG
260	0	60	21.3	161	37	159	AA	AG	GG	TT	GG	GG
261	0	44	26.6	222	51	204	AA	AG	TG	TT	GG	AA
262	0	63	26.9	240	33	347	AA	AG	GG	TT	GG	AA
263	0	65	26.2	185	45	137	AA	AA	GG	TT	TG	AG
264	0	52	21.5	196	54	105	AA	AA	GG	TT	GG	GG
265	0	46	23.7	256	52	231	AA	AA	TG	TT	GG	AG
266	0	45	?	149	49	169	AA	AA	TG	CT	TT	AG
267	0	49	19.2	212	52	67	AA	AA	GG	TT	GG	AG
268	0	41	23.2	163	60	123	AA	AA	GG	CT	TG	GG
269	0	42	28.2	213	36	243	AA	AA	GG	TT	TG	AG
270	0	44	25.7	210	34	82	AG	AA	GG	CT	TG	AG
271	0	60	24	185	47	279	AA	AG	GG	TT	TG	GG
272	0	41	25.4	191	38	293	AA	AA	TG	TT	TG	AA
273	0	44	23.2	263	39	303	AA	AG	GG	TT	GG	AG
274	0	68	?	140	50	147	AA	AA	GG	TT	GG	AA
275	0	49	24.2	187	44	329	AA	AA	TG	TT	GG	GG
276	0	51	22.8	183	36	139	AA	AG	GG	CT	GG	AG
277	0	43	23.6	255	50	120	AA	AG	TG	TT	GG	AG
278	0	40	23.1	194	35	126	AG	AG	GG	TT	GG	AG
279	0	44	?	141	34	123	AA	AA	TG	CT	GG	GG
280	0	62	?	114	46	55	AA	AA	TT	CC	GG	AG
281	0	64	22.9	265	55	223	AG	AA	GG	CT	TG	AG
282	0	69	24.6	224	41	170	AA	AA	GG	TT	GG	AA
283	0	54	26.9	161	39	156	AA	AA	TG	TT	GG	GG
284	0	50	?	153	56	218	AA	AG	TG	TT	GG	GG
285	0	66	21	165	49	96	AA	AG	GG	TT	TG	AG
286	0	42	25.6	224	49	110	AA	AA	TG	TT	TT	AA
287	0	66	23.4	229	56	129	AA	AA	TT	CT	GG	GG
288	0	45	26.6	252	43	182	AA	AA	GG	CT	TG	AG
289	0	40	23.6	172	58	128	AA	AA	TG	CC	GG	GG
290	0	51	25.2	215	43	147	AG	AG	GG	TT	GG	AG
291	0	45	26.6	230	40	134	AA	AG	GG	CT	TG	GG
292	0	40	23.1	166	39	227	AA	AA	GG	TT	TG	AG
293	0	52	23.1	211	77	116	AA	AA	GG	CT	TG	AG
294	0	56	20.4	197	48	113	AA	AG	TG	TT	TT	AG
295	0	40	22.2	229	46	120	AA	AG	GG	TT	GG	AA
296	0	47	20.3	185	57	145	AA	AA	TG	CC	TG	AA
297	0	40	26.2	212	36	142	AA	AA	GG	TT	GG	GG
298	0	69	?	149	57	152	AG	AG	GG	CC	TG	AG
299	0	42	26.4	225	50	76	AA	AA	TG	CT	GG	AG
300	0	56	24.2	155	40	153	AG	AA	TG	TT	TG	AG
301	0	44	27	213	37	128	AA	AG	GG	CT	GG	AG
302	0	54	23.8	241	66	86	AG	AG	GG	CT	GG	AG
303	0	57	21.8	222	55	242	AA	AG	GG	CT	TG	AG
304	0	50	28.7	192	43	85	AA	AA	TG	CT	GG	GG
305	0	53	23.8	146	40	200	AA	AA	TG	TT	GG	AG
306	0	53	25.2	234	58	231	AA	AA	TG	TT	GG	AA
307	0	55	?	219	58	111	AG	AA	GG	CT	GG	GG
308	0	47	?	162	62	237	AA	AA	TG	TT	TG	GG
309	0	64	25	187	42	107	AA	AG	GG	CT	GG	AG
310	0	43	21.7	209	58	63	AA	AA	GG	TT	TT	AA
311	0	51	23.3	193	64	153	AA	AA	TG	TT	GG	GG
312	0	44	22.8	232	58	148	AA	AA	TG	CT	TG	AG
313	0	40	24.2	183	56	319	AA	AG	GG	CT	TT	AG
314	0	41	27	185	53	153	AA	AG	GG	CT	TG	AG
315	0	62	26.2	186	45	171	AA	AA	TG	CT	TG	GG
316	0	63	23.7	204	47	170	AA	AG	TG	TT	TG	AG
317	0	51	25.4	241	51	80	AG	AA	TT	TT	GG	AG
318	0	58	16.1	110	63	87	AA	AA	TG	CT	TG	AG
319	0	47	33.2	185	35	166	AA	AA	GG	CT	TG	GG
320	0	50	28.1	166	32	486	AA	AG	GG	TT	GG	AG
321	0	49	24.1	177	28	485	AA	AG	GG	CT	GG	AA
322	0	62	25.8	185	43	110	AG	AA	TG	TT	GG	AG
323	0	62	24	209	53	198	AA	AG	GG	CT	TT	AA
324	0	67	22.8	187	46	106	AA	AA	TG	TT	TT	GG
325	0	51	?	318	47	300	AA	GG	GG	CT	TG	AA
326	0	68	27.4	142	31	136	AA	AA	GG	CT	TG	AG
327	0	46	27.3	284	33	352	AA	AA	GG	CT	TG	AG
328	0	41	27.4	201	50	167	AA	AG	GG	CT	TG	AG
329	0	48	29.3	182	36	105	AG	AG	GG	TT	GG	AA
330	0	42	27.7	164	40	272	AA	AA	GG	CT	TG	AA
331	0	47	?	177	43	75	AA	AA	GG	CT	TG	AA
332	0	48	23.1	211	55	101	AA	AA	TG	TT	TT	AG
333	0	41	23.9	225	49	141	AA	AG	GG	TT	TG	AG
334	0	44	29.2	191	36	170	AA	AG	GG	TT	GG	AG
335	0	56	25.7	184	40	226	AA	AA	GG	TT	TG	AA
336	0	46	24.1	179	36	358	AA	AA	GG	CT	GG	AA
337	0	55	27.1	199	35	229	AG	AA	GG	CT	TT	AG
338	0	47	23.4	263	45	85	AA	AA	TG	TT	TG	AG
339	0	45	24.5	225	52	122	AA	AA	TG	CT	TT	AG
340	0	51	22.4	164	54	74	AG	AG	GG	TT	GG	GG
341	0	53	23	211	46	138	AA	AG	GG	CT	TT	AG
342	0	52	?	130	27	134	AA	AA	TG	TT	TT	AG
343	0	55	27.4	225	53	146	AA	AA	TG	TT	TG	AA
344	0	58	31.1	166	31	166	AA	AG	GG	TT	TT	AA
345	0	69	20.8	190	54	89	AA	AA	TG	CC	TG	AA
346	0	65	20.2	261	56	163	AA	AG	GG	CC	TG	AA
347	0	62	27.6	187	45	89	AA	AA	GG	CT	GG	AG
348	0	57	23.2	258	49	380	AG	AG	GG	CT	TG	AG
349	0	68	25.8	237	43	129	AA	AG	GG	CT	TG	AG
350	0	44	27.2	204	38	181	AA	AA	TG	TT	GG	GG
351	0	60	23.7	220	43	93	AG	AA	GG	CT	GG	AG
352	0	44	?	173	42	283	AG	AG	TG	CT	GG	AA
353	0	65	27.4	226	42	215	AA	AA	GG	TT	GG	GG
354	0	45	26.1	210	37	199	AA	AA	TG	CT	GG	AG
355	0	67	21.9	215	44	91	AA	AA	TT	TT	GG	AG
356	0	43	25.8	191	45	173	AA	AG	GG	CT	TG	AG
357	0	44	21.9	253	64	286	AA	AA	TG	CT	TG	AA
358	0	42	26.1	229	43	77	AA	AG	GG	CT	GG	GG
359	0	47	?	142	56	154	AA	AA	GG	TT	TT	AG
360	0	40	25.7	221	56	95	AA	AA	GG	CT	TG	AA
361	0	46	20.4	211	66	56	AG	AA	GG	CT	TG	AG
362	0	58	19.8	200	73	44	AA	AA	TG	CT	TG	AG
363	0	55	23.2	220	55	86	AA	AA	TG	TT	GG	AA
364	0	63	19	166	47	105	AA	AG	GG	TT	TG	GG
365	0	43	23.4	157	57	43	AG	AA	TG	TT	TG	AG
366	0	52	24.7	136	42	356	AA	AA	TG	TT	TG	AG
367	0	43	24.1	181	36	81	AA	AA	GG	TT	GG	AG
368	0	58	?	156	56	65	AA	AA	TG	TT	GG	AA
369	0	41	22.5	207	40	114	AA	AG	TG	TT	GG	AG
370	0	52	28	225	54	341	GG	AA	TG	TT	TG	AG
371	0	64	?	196	40	960	AG	AG	GG	TT	GG	AG
372	0	45	23.7	240	54	152	AG	AG	GG	CT	TG	AG
373	0	44	24.8	229	41	237	AA	AG	GG	TT	GG	GG
374	0	61	?	190	53	122	AG	AA	TG	TT	TG	AG
375	0	52	24.7	169	36	194	AA	AA	TT	TT	GG	AG
376	0	65	26.1	195	42	137	AA	AA	TG	TT	TG	GG
377	0	67	24.1	208	44	121	AA	AA	GG	TT	GG	AG
378	0	43	26	198	50	75	AA	AA	TG	TT	TG	AA
379	0	53	19.6	129	59	47	AA	AA	TG	CT	TG	AG
380	0	42	31.4	238	37	307	AA	AA	GG	TT	TG	GG
381	0	40	25.3	171	44	251	AA	AG	GG	TT	TG	GG
382	0	45	24.4	223	49	119	AA	AG	GG	TT	GG	AA
383	0	59	23.7	163	61	92	AA	AG	TG	CT	GG	AG
384	0	56	27.3	153	46	159	AA	AA	GG	TT	TG	GG
385	0	47	25.1	288	40	173	AA	AA	GG	TT	TG	AG
386	0	59	?	144	37	65	AA	AA	GG	CT	TG	GG
387	0	53	?	195	48	48	AG	AA	GG	CT	TG	AA
388	0	68	20.2	190	56	83	AA	AG	GG	CT	GG	AA
389	0	68	?	168	47	358	AA	AA	GG	TT	TG	AA
390	0	44	25.2	274	45	238	AA	AA	GG	CT	TG	AG
391	0	60	20.8	249	76	170	AA	AA	GG	TT	TG	AG
392	0	41	22.7	171	39	128	AA	AG	TG	TT	GG	AG
393	0	49	30.1	181	34	159	AA	AA	TG	TT	GG	GG
394	0	41	24.6	163	38	63	AG	AG	TG	TT	TG	AG
395	0	47	28.7	209	46	215	AA	AA	TG	CT	TG	AG
396	0	59	26.8	145	40	102	AA	AG	TG	TT	TG	AA
397	0	56	27.8	173	42	149	AA	AA	GG	TT	GG	AG
398	0	52	?	167	34	313	AA	AA	TG	TT	TG	AG
399	0	41	26.4	161	39	245	AA	GG	GG	TT	TG	AG
400	0	42	18.9	197	53	109	AG	AA	GG	TT	GG	AA
401	0	47	28	178	35	157	AG	AG	TG	TT	GG	GG
402	0	49	22.2	179	35	155	AA	AA	TG	TT	TG	AA
403	0	62	?	143	34	123	AA	GG	GG	TT	GG	AG
404	0	44	23.3	194	47	182	AA	AG	GG	TT	GG	AG
405	0	62	24.2	198	43	391	AA	AA	TT	TT	TG	AG
406	0	54	28.2	186	38	269	AA	AG	GG	TT	GG	AA
407	0	57	?	159	39	114	AA	AA	GG	TT	TG	GG
408	0	46	23.8	194	46	149	AA	AA	GG	CT	TG	AG
409	0	44	26	234	38	282	AG	AG	GG	CT	GG	AA
410	0	42	27.9	255	59	209	AA	AA	TG	TT	GG	AA
411	0	49	?	213	42	86	AA	AA	GG	CT	GG	AG
412	0	51	24.3	210	45	131	AA	AA	TG	TT	GG	AG
413	0	64	?	194	42	298	AA	AG	GG	TT	TG	AG
414	0	41	21.7	154	40	81	AG	GG	GG	TT	GG	AA
415	0	40	?	194	50	110	AA	AA	GG	CT	GG	AA
416	0	67	25.3	163	50	156	AA	AA	GG	TT	TG	AG
417	0	64	?	181	30	219	AA	AA	GG	TT	TG	AA
418	0	53	23.3	188	38	249	AA	GG	GG	TT	TG	AA
419	0	42	23.9	176	39	104	AG	AA	TG	CT	TG	AA
420	0	46	23.2	159	42	85	AA	AG	GG	CT	GG	AG
421	0	68	?	208	93	74	AA	AG	GG	CT	TG	GG
422	0	58	22.6	220	45	219	AA	AA	TG	CT	GG	GG
423	0	60	30.2	239	49	91	AA	AA	TG	CC	TG	AG
424	0	48	27.5	176	60	130	AA	AA	TG	TT	GG	AG
425	0	44	24.6	195	51	78	AA	AG	TG	TT	GG	AA
426	0	62	24.1	217	45	154	AA	AA	GG	CT	TG	AG
427	0	53	23.2	210	60	65	AA	AG	GG	TT	TT	AG
428	0	55	22.4	151	60	142	AG	AA	GG	TT	TG	AG
429	0	42	29.6	208	33	338	AA	AA	GG	TT	GG	AG
430	0	42	20.3	176	51	44	AA	AA	TG	TT	TG	GG
431	0	67	20.1	181	55	96	AA	AG	GG	TT	TG	AG
432	0	68	20	184	70	105	AA	AA	TG	TT	GG	AG
433	0	49	27.1	184	30	168	AA	AA	GG	TT	TT	AG
434	0	50	26.3	240	86	67	AA	AA	TG	CT	TG	AG
435	0	52	24.7	172	50	114	AA	AG	GG	TT	TT	AG
436	0	52	21	181	49	92	AG	AA	TT	CT	GG	AG
437	0	64	?	194	64	123	AA	AG	GG	CT	GG	GG
438	0	55	17.2	178	66	86	AA	AA	GG	TT	GG	AG
439	0	57	22.4	313	67	152	AG	AA	GG	CT	TG	AG
440	0	45	?	210	56	67	AG	AA	GG	CT	GG	AA
441	0	42	22	177	36	147	AA	AA	TG	CT	TG	AA
442	0	41	22.6	188	37	100	AA	AA	GG	CT	TG	AG
443	0	42	29.4	240	54	131	AA	AA	TG	TT	GG	AG
444	0	48	22	208	48	150	AA	AA	GG	CT	GG	AA
445	0	42	26.2	240	47	116	AA	AA	TG	CT	GG	AG
446	0	52	28.1	202	36	291	AA	AA	GG	TT	TG	AG
447	0	69	22	140	73	48	AA	AA	TG	CT	TG	AG
448	0	45	25.9	198	39	137	AA	AA	TG	TT	TG	AG
449	0	50	25.3	239	30	121	AG	AA	GG	CT	TG	AG
450	0	45	27.9	177	30	528	AG	AG	GG	CT	GG	AG
451	0	60	?	194	49	129	AA	AA	GG	CT	TT	GG
452	0	62	22.6	153	45	185	AG	AG	TG	TT	GG	AG
453	0	52	25.8	225	29	918	AG	AA	GG	CT	TG	AG
454	0	43	22.3	200	68	179	AA	AA	GG	CT	GG	AA
455	0	41	23.5	200	49	80	AA	AA	GG	CT	TG	AG
456	0	48	?	245	100	217	AA	AA	TG	TT	GG	AG
457	0	43	22.7	179	49	153	AA	AA	TT	TT	TG	AG
458	0	42	24.9	199	63	134	AA	AG	GG	CT	TT	AG
459	0	66	19.5	150	40	90	AA	AG	TG	TT	GG	AA
460	0	42	25.5	240	61	208	AA	AA	GG	TT	TG	AG
461	0	67	18.7	156	57	189	AA	AG	TG	TT	TG	GG
462	0	61	23.2	110	30	121	AG	AG	GG	CT	TG	AG
463	0	42	26.9	228	35	355	AG	AA	GG	TT	TG	AA
464	0	46	26.5	164	41	118	AA	AG	GG	TT	TT	AG
465	0	50	23.3	213	40	142	AA	AA	GG	TT	TT	AA
466	0	44	27.9	200	32	141	AA	AA	TG	CT	GG	GG
467	0	55	25.7	165	36	129	AA	AA	GG	TT	TG	AG
468	0	40	?	201	52	232	AG	AG	GG	CC	GG	AA
469	0	42	28	220	36	178	AA	AA	GG	CT	GG	AA
470	0	65	27.6	236	60	155	AA	AA	TG	TT	GG	AG
471	0	49	24.8	211	40	251	AG	AG	GG	TT	TG	AA
472	0	44	23.5	212	45	142	AA	AG	GG	TT	TG	AA
473	0	43	21.3	220	61	127	AG	AA	GG	TT	TT	AG
474	0	45	?	249	49	160	AG	AG	TG	CT	GG	GG
475	0	58	23.6	181	43	235	AA	AA	TG	TT	TT	AG
476	0	43	17.9	81	31	61	AA	AG	GG	CT	GG	AA
477	0	43	28.6	282	39	561	AA	AG	GG	TT	GG	AG
478	0	65	25.9	213	44	309	AA	AA	TG	CT	GG	AG
479	0	46	22.6	224	48	65	AA	AG	GG	TT	TG	GG
480	0	63	?	149	44	173	AG	AA	TG	TT	TT	AG
481	0	46	21.4	180	86	40	AA	AG	TG	TT	GG	AA
482	0	44	26	264	40	116	AA	AA	TG	CT	GG	AA
483	0	46	?	241	39	542	AA	AA	GG	TT	GG	AG
484	0	41	28.3	240	39	118	AA	AA	GG	TT	GG	AA
485	0	44	28.5	220	39	146	AA	GG	GG	TT	TG	AA
486	0	64	18	239	68	127	AA	AA	GG	CT	GG	AA
487	0	47	18.6	174	58	94	AA	AG	TG	TT	TG	AA
488	0	44	28.7	192	36	307	AA	AA	GG	TT	GG	AG
489	0	40	24.6	187	61	44	AA	AA	TG	TT	GG	AA
490	0	54	20.9	232	78	64	AA	AA	GG	CT	GG	GG
491	0	40	26.1	216	42	169	AA	AA	GG	TT	GG	GG
492	0	41	25.1	203	34	197	AG	AG	GG	TT	TG	GG
493	0	46	?	208	37	533	AA	GG	GG	TT	GG	AA
494	0	47	25.9	223	32	299	AA	AG	GG	TT	TG	AA
495	0	40	27.3	208	40	116	AA	AA	TG	TT	TG	AA
496	0	40	26.3	234	40	277	AA	AA	TG	CT	GG	AG
497	0	65	?	131	48	70	AG	AA	GG	TT	GG	AA
498	0	45	24.9	184	44	155	AA	AA	GG	CC	GG	AG
499	0	68	?	135	54	76	AA	AA	GG	TT	GG	GG
500	0	46	23.1	250	39	407	AG	AG	GG	TT	TT	AA
501	0	47	26.2	204	45	58	AA	AG	TG	TT	TG	AG
502	0	52	22.7	259	63	72	AA	AA	TG	TT	GG	AG
503	0	47	?	181	62	130	AA	AG	GG	TT	GG	AG
504	0	60	?	225	54	163	AA	AG	TG	TT	GG	AG
505	0	46	25.6	168	38	131	AA	AA	GG	CT	TG	GG
506	0	50	?	215	42	138	AA	AA	TG	TT	TG	AG
507	0	69	?	198	49	221	AA	AA	TG	CT	GG	AA
508	0	51	24.1	173	50	75	AA	AA	GG	TT	TT	AA
509	0	45	?	169	54	113	AA	AA	GG	TT	TG	AA
510	0	53	26.4	215	40	102	AG	AA	GG	CT	GG	AG
511	0	41	24.5	218	44	159	AA	AA	GG	TT	GG	AA
512	0	45	24.8	230	63	145	AA	AA	GG	CT	TG	AG
513	0	47	22.6	250	55	193	AA	AA	TT	CT	TG	GG
514	0	45	27.3	183	48	145	AA	AA	TG	TT	TG	AA
515	0	68	?	163	37	208	AA	AG	GG	TT	TG	GG
516	0	63	23.7	191	49	225	AG	AG	TG	CC	GG	AG
517	0	68	23.7	172	45	415	AA	GG	GG	TT	GG	AG
518	0	47	26.7	216	40	112	GG	AA	TG	TT	GG	AG
519	0	41	22.8	125	35	63	AA	AG	GG	TT	GG	AA
520	0	51	24	229	46	222	AA	AA	GG	CT	TT	GG
521	0	63	21.3	150	58	106	AG	AA	TG	TT	TG	AG
522	0	45	24.9	217	47	134	AA	AA	TG	CT	TG	GG
523	0	49	23.7	248	56	376	AA	AA	GG	TT	TG	AA
524	0	52	26.6	220	41	205	AA	AA	GG	TT	GG	AG
525	0	45	27.6	161	37	230	AA	AG	GG	TT	TG	AA
526	0	57	27.9	195	35	440	AA	AA	TG	TT	GG	AG
527	0	49	23.7	208	42	270	AA	GG	GG	CT	TT	AG
528	0	60	20	163	40	86	AG	AA	GG	CT	TG	AG
529	0	40	27.2	156	36	94	AA	GG	GG	CT	GG	AG
530	0	45	?	229	58	58	AA	AA	TG	TT	TG	AG
531	0	65	?	250	45	231	AA	AA	GG	CT	TG	AA
532	0	56	26.7	182	36	279	AA	AA	GG	CT	GG	AG
533	0	46	24	240	47	149	AA	AG	TG	CT	TG	GG
534	0	69	21.3	154	62	81	AA	AA	TG	TT	TT	AG
535	0	50	26.8	203	36	140	AA	AA	GG	CT	GG	GG
536	0	54	28	234	40	135	AA	AA	TG	CC	GG	AA
537	0	44	27.6	167	30	313	AG	AG	TG	TT	GG	AA
538	0	66	?	234	33	144	AA	AA	TG	TT	GG	AA
539	0	49	25.4	215	44	212	AA	AA	TG	CC	GG	GG
540	0	57	26.9	271	47	128	AA	AA	TG	CT	GG	AG
541	0	42	26.8	191	49	116	AA	AG	GG	TT	GG	AA
542	0	52	22.6	105	62	107	AA	AA	GG	TT	GG	AA
543	0	41	24.4	165	40	180	AA	AG	GG	TT	GG	GG
544	0	64	25.2	191	44	231	AA	AG	GG	TT	GG	AG
545	0	66	22	212	57	122	AA	AG	GG	TT	TT	AG
546	0	43	25.4	163	33	153	AA	AA	TG	TT	GG	AG
547	0	45	20.4	245	45	149	AA	AG	TG	TT	GG	AG
548	0	51	25.9	201	45	272	AA	AG	GG	CT	TT	GG
549	0	47	25.4	161	45	195	AA	AG	GG	TT	GG	AA
550	0	40	20.2	188	40	64	AA	AA	TG	TT	TG	GG
551	0	44	27.4	187	37	293	AA	AG	GG	TT	GG	GG
552	0	55	25.3	224	56	62	AA	AA	GG	TT	GG	GG
553	0	66	18.6	175	64	134	AA	AA	GG	CT	GG	AG
554	0	47	26.3	229	54	149	AA	AA	GG	TT	TT	GG
555	0	40	24.1	181	48	66	AA	AG	GG	CT	TT	AG
556	0	53	?	209	42	147	AG	AG	GG	TT	TG	GG
557	0	43	23.4	174	50	91	AA	AA	TT	CT	GG	GG
558	0	55	30	247	50	139	AA	AA	GG	TT	TG	GG
559	0	44	?	264	54	176	AA	AA	GG	TT	GG	AG
560	0	42	22.6	200	36	267	AA	AA	TG	CT	GG	AG
561	0	54	22.3	190	56	56	AA	AG	TG	CT	TG	AG
562	0	44	22.9	185	44	131	AA	AA	GG	TT	TT	AA
563	0	59	27.9	188	48	97	AA	AA	TG	TT	TG	AG
564	0	46	23.4	180	59	64	AA	AG	GG	TT	TG	GG
565	0	44	24.5	240	40	198	AA	AA	TG	CT	GG	AA
566	0	61	19.1	237	51	148	AA	AA	TG	TT	GG	GG
567	0	67	?	168	89	76	AA	AA	TT	CT	TG	AG
568	0	45	26.9	268	39	265	AG	AA	TG	TT	GG	GG
569	0	45	24.4	179	48	86	AA	AA	TG	TT	GG	AA
570	0	51	24	158	37	114	AA	AG	GG	TT	TG	AG
571	0	65	27	203	33	352	AA	AG	GG	CT	TT	AA
572	0	42	23.4	200	45	133	AA	AA	TG	CT	TG	AG
573	0	61	23.6	216	41	413	AG	AG	GG	TT	TG	AG
574	0	46	28.2	217	67	102	AA	AA	TT	CC	TG	AG
575	0	44	22.6	175	54	303	AG	AG	GG	TT	TT	AG
576	0	47	24.6	240	65	277	AA	AA	GG	TT	GG	AA
577	0	45	22.7	164	49	144	AA	AA	GG	CT	TG	AG
578	0	63	?	188	44	104	AA	AA	GG	TT	GG	AG
579	0	59	?	173	42	134	AA	AG	GG	CT	GG	AG
580	0	41	24.9	290	42	447	AG	GG	GG	TT	GG	AA
581	0	44	?	195	61	215	AA	AA	GG	CT	TT	AA
582	0	43	22.7	186	50	70	AG	AA	GG	CT	GG	AA
583	0	43	?	130	42	171	AG	AG	GG	TT	TG	AA
584	0	41	?	172	61	116	AA	AG	GG	CT	GG	GG
585	0	50	24.5	236	51	95	AG	AG	TG	TT	TG	AA
586	0	45	?	130	69	61	AA	AG	GG	TT	GG	AA
587	0	55	21	179	69	56	AA	AA	GG	TT	GG	GG
588	0	49	?	164	34	82	AA	AG	GG	TT	GG	GG
589	0	40	29.8	169	42	156	AA	AA	TG	TT	TG	AA
590	0	41	25	200	42	277	AA	AG	GG	TT	TG	AA
591	0	54	29.5	197	26	832	AA	AG	GG	TT	GG	GG
592	0	60	24.1	230	54	102	AG	AA	GG	TT	TG	AA
593	0	61	20	263	52	84	AA	AA	TG	TT	TG	AA
594	0	67	27.3	193	43	135	AA	AG	TG	CT	GG	AG
595	0	43	22.7	186	33	132	AG	AA	GG	CT	GG	AA
596	0	45	23.8	189	41	105	AA	AG	GG	CT	GG	GG
597	0	44	21.5	194	49	198	AA	AA	GG	TT	GG	AA
598	0	61	?	132	43	128	AA	AA	GG	TT	TG	GG
599	0	43	?	248	50	310	AA	AG	GG	CT	GG	GG
600	0	57	24.6	206	66	109	AA	AA	TG	TT	GG	AG
601	0	42	21	186	49	211	AA	AA	GG	TT	TG	AG
602	0	50	24.7	152	44	189	AG	AG	GG	CC	TG	GG
603	0	41	25	225	36	128	AA	AA	TG	TT	TG	AG
604	0	45	22	174	54	75	AA	AG	TG	CT	TT	AG
605	0	55	26.2	223	51	191	AA	AA	GG	CC	TG	AA
606	0	57	19.1	185	47	100	AA	AG	TG	TT	GG	AG
607	0	44	23.9	199	63	483	AA	AA	GG	TT	TG	AA
608	0	46	24.4	251	36	168	AA	AA	GG	TT	TT	AG
609	0	43	22.8	191	49	93	AA	GG	GG	CT	TG	AA
610	0	43	?	172	53	129	AA	AA	TG	TT	TG	AA
611	0	57	?	179	53	131	AA	AA	TG	CC	TG	GG
612	0	41	26.7	183	34	597	AG	AA	GG	TT	TG	AG
613	0	53	25	135	51	238	AA	AG	TG	CT	GG	AG
614	0	50	25.8	208	41	441	AA	AG	TG	TT	GG	AG
615	0	46	?	197	50	93	AA	AA	TG	CT	GG	AG
616	0	45	25	233	39	324	AA	AG	GG	TT	TG	AA
617	0	65	?	165	37	122	AA	AA	TG	TT	TG	AG
618	0	59	24.7	159	47	97	AA	AG	GG	CT	GG	AA
619	0	64	18.1	169	72	104	AA	AG	GG	CT	GG	AG
620	0	46	21	257	48	358	AG	GG	GG	TT	GG	AA
621	0	41	24.1	256	57	75	AA	AG	GG	TT	GG	GG
622	0	45	21.8	212	69	108	AA	AG	GG	CT	GG	AA
623	0	47	26.7	220	72	188	AA	AA	TT	CT	TG	AA
624	0	45	23.3	240	45	157	AA	AG	GG	CT	GG	AA
625	0	45	25.2	240	41	151	AA	GG	GG	CC	GG	AG
626	0	40	23.8	235	41	141	AG	AA	TG	TT	TG	AG
627	0	55	?	263	49	439	AA	GG	GG	TT	TG	AA
628	0	55	?	257	52	232	AA	AA	GG	TT	TT	AG
629	0	44	21.5	151	39	140	AG	AA	TG	CT	GG	GG
630	0	53	19	159	61	79	AA	AA	TG	CT	TG	GG
631	0	67	20.6	247	48	118	AG	AG	TG	TT	TT	AG
632	0	42	24.8	257	41	217	AA	AA	GG	CT	TG	AG
633	0	65	?	160	37	124	AA	AG	GG	TT	GG	GG
634	0	42	22.5	224	47	210	AA	AA	TG	TT	TG	AA
635	0	44	?	181	58	79	AA	AA	GG	TT	TG	AA
636	0	44	24.4	151	39	156	AA	AA	TG	CT	GG	AG
637	0	63	21.1	241	42	339	AA	AG	GG	TT	TG	GG
638	0	47	23.6	221	43	188	AA	AG	TG	TT	TG	AG
639	0	53	20.5	152	50	67	AA	AG	GG	TT	GG	GG
640	0	59	26.8	216	38	175	AA	AG	GG	TT	TT	AG
641	0	46	27	179	44	113	AG	AG	GG	TT	TG	AA
642	0	60	20.1	189	50	68	AA	AA	TG	TT	TG	GG
643	0	41	23.5	158	34	120	AA	AG	GG	TT	TG	AG
644	0	48	24.2	205	43	109	AA	AA	TT	CC	TG	AG
645	0	66	26.4	191	59	87	AA	AA	TG	CT	TG	AA
646	0	56	?	271	43	82	AA	AA	GG	TT	GG	GG
647	0	44	22	190	54	107	AA	AG	GG	TT	TT	AG
648	0	50	19.9	171	55	98	AA	AA	GG	TT	TG	AG
649	0	63	30.8	188	56	97	AA	AA	TG	CT	TG	AG
650	0	45	21	191	69	124	AA	AA	GG	CC	TG	AA
651	0	57	?	231	42	105	AA	AG	GG	TT	TG	AA
652	0	67	?	163	74	118	AG	AA	GG	TT	GG	AA
653	0	44	26.5	192	40	164	AA	AA	GG	TT	TG	AA
654	0	43	26	192	35	223	AG	GG	GG	TT	TG	AG
655	0	40	25.4	199	38	161	AA	AA	TG	TT	GG	AA
656	0	44	?	190	49	295	AG	AG	TG	TT	GG	AA
657	0	50	25.8	243	61	79	AA	AA	GG	TT	TG	AG
658	0	52	29.6	203	42	219	AG	GG	GG	CT	GG	AA
659	0	45	26.1	190	47	122	AG	AA	TG	TT	GG	AG
660	0	45	25.9	247	47	217	AA	AA	GG	TT	TG	AA
661	0	47	23.7	304	54	468	AA	AA	GG	TT	TG	AA
662	0	48	28.1	228	37	286	GG	AG	GG	CT	GG	AG
663	0	42	24.9	249	57	257	AA	AG	GG	TT	TG	AG
664	0	63	22.6	179	33	151	AA	AG	GG	TT	GG	AG
665	0	43	?	159	39	443	AG	AG	GG	TT	GG	AG
666	0	65	22.4	195	49	108	AA	AA	GG	TT	GG	AG
667	0	40	18.2	194	55	44	AA	AA	GG	CT	GG	GG
668	0	69	22.1	114	53	180	AA	AA	TG	TT	TG	AA
669	0	69	?	138	63	63	AA	AA	TG	TT	TG	AG
670	0	42	25.3	202	48	132	AG	AA	TG	CT	GG	AG
671	0	55	?	216	40	147	AA	AG	GG	TT	TG	AG
672	0	55	?	212	55	117	AA	AA	TG	TT	TG	AG
673	0	56	22.9	244	46	224	AA	AA	TG	CT	GG	AG
674	0	43	25.8	182	46	142	AA	AG	GG	TT	TG	GG
675	0	47	?	201	52	75	AA	AA	TG	CC	GG	AG
676	0	52	24.2	175	54	91	AA	AA	TT	TT	TG	AG
677	0	41	22.1	176	54	44	AA	AA	TG	CT	GG	GG
678	0	54	?	161	35	93	AA	AA	TG	TT	TG	GG
679	0	42	24.3	184	47	70	AA	AA	TG	TT	TT	AA
680	0	68	20	166	42	95	AA	AA	GG	CT	TG	AG
681	0	40	21.7	191	34	144	AA	AA	GG	CT	TG	AG
682	0	49	?	229	69	108	AG	AG	GG	TT	TT	AG
683	0	47	27	260	38	143	AA	AG	GG	TT	GG	AG
684	0	44	25.3	182	39	136	AA	AG	GG	TT	TG	AG
685	0	44	25	201	33	134	AA	AA	GG	TT	GG	AA
686	0	57	?	200	62	71	AA	AA	GG	TT	GG	AG
687	0	40	24.8	198	58	127	AG	AA	TG	TT	TG	AA
688	0	40	25.2	208	46	107	AA	AA	TG	TT	GG	AG
689	0	49	25.7	175	45	273	AA	AA	GG	TT	GG	AA
690	0	44	22.1	209	54	108	AA	AA	TG	CT	GG	AG
691	0	50	24.5	223	43	506	AA	AG	GG	TT	TG	AG
692	0	66	?	235	42	239	AA	AA	GG	TT	GG	AG
693	0	51	21.3	189	59	112	AG	AA	TG	TT	GG	AG
694	0	43	24.9	176	26	135	AA	AG	GG	CT	TG	AG
695	0	66	24.8	201	81	168	AG	AA	TG	TT	TG	AA
696	0	48	24.9	168	43	145	AG	AA	TG	TT	GG	AG
697	0	66	22.5	147	48	229	AG	AG	GG	TT	GG	AA
698	0	59	25.9	209	48	99	AG	AA	TT	TT	TG	AA
699	0	40	23.1	214	62	88	AG	AA	GG	CT	TG	AG
700	0	47	23.2	327	58	104	AA	AG	TG	TT	TG	AA
701	0	48	22.1	186	42	115	AA	AA	GG	CT	TG	GG
702	0	50	28.5	188	58	160	AA	AA	TG	TT	TG	AG
703	0	62	19.5	199	39	93	AA	AA	TG	TT	TG	AG
704	0	40	25	184	47	58	AA	AA	GG	TT	GG	AG
705	0	47	26.1	277	51	265	AA	AA	TG	CC	GG	AA
706	0	44	19.9	204	64	70	AA	AA	TG	TT	GG	AG
707	0	56	20.4	245	56	107	AA	AA	GG	TT	GG	GG
708	0	61	23	184	67	85	AA	AA	GG	CT	TG	AA
709	0	60	23.1	215	41	489	AG	AG	GG	CT	TG	AG
710	0	58	22.1	215	49	136	AA	AG	GG	TT	GG	AG
711	0	41	21	173	51	100	AA	AA	TG	CT	TT	AG
712	0	43	?	208	63	106	AA	AA	GG	TT	TG	GG
713	0	68	24.7	251	48	218	AA	AA	GG	TT	GG	AG
714	0	54	31.7	201	36	284	AA	AG	GG	TT	TT	AG
715	0	46	23.6	204	48	91	AA	AG	TG	TT	TG	AA
716	0	61	25.7	204	41	313	AG	AA	GG	TT	GG	AG
717	0	45	25.9	192	36	240	AA	AA	GG	CT	TG	GG
718	0	68	24.2	152	43	136	AA	AG	TG	TT	GG	AG
719	0	54	?	198	49	196	AA	AG	GG	CT	GG	AA
720	0	66	?	199	46	103	AG	AA	GG	TT	GG	AG
721	0	61	?	208	82	46	AA	AA	TT	TT	GG	GG
722	0	60	23.9	161	43	254	AA	AG	GG	TT	TT	AG
723	0	58	26.6	258	37	771	AA	AG	GG	TT	GG	AG
724	0	65	25	212	39	319	AG	AG	GG	CT	GG	AA
725	0	52	21.6	145	46	51	AA	AA	GG	TT	TG	AG
726	0	55	?	183	59	74	AA	AA	TG	TT	GG	AG
727	0	46	24.7	195	43	97	AA	AA	GG	TT	TG	AG
728	0	53	18.1	140	77	84	AA	AG	GG	CT	TG	AG
729	0	43	25.1	228	42	418	AA	AA	GG	CT	TG	AG
730	0	53	20	220	43	149	AA	AA	GG	CT	GG	GG
731	0	41	28.1	238	43	131	AA	AA	GG	TT	TG	AG
732	0	50	22.9	198	49	190	AA	AG	GG	TT	TT	AG
733	0	54	28.3	178	46	141	AA	AA	TT	TT	TT	GG
734	0	56	27.3	225	50	153	AA	AA	GG	CT	TG	AG
735	0	44	24	222	40	192	AA	AA	GG	CT	TG	AG
736	0	47	?	183	47	77	AA	GG	GG	TT	TG	GG
737	0	55	23.5	181	44	158	AA	AA	GG	CT	TG	GG
738	0	44	18	277	82	51	AA	AA	TG	CT	GG	GG
739	0	45	27.8	201	51	76	AA	AA	TG	CT	TG	AG
740	0	42	21.2	159	56	84	AA	AA	GG	TT	TG	GG
741	0	65	18.6	115	34	170	AG	AG	TG	CT	TG	AG
742	0	55	25.4	266	53	260	AA	AA	TG	CT	GG	GG
743	0	66	20.1	165	42	72	AA	AG	GG	TT	TG	AG
744	0	53	21.9	204	54	114	AA	AA	TG	CT	TG	GG
745	0	54	26	178	62	269	AA	AG	TG	CT	TG	AA
746	0	43	24.3	218	57	79	AA	AA	TG	TT	GG	AG
747	0	67	26.6	179	50	175	AA	AG	GG	TT	GG	AG
748	0	42	28.4	280	39	315	AA	AA	GG	CT	TG	AA
749	0	68	21.1	166	39	103	AA	AA	GG	TT	GG	AA
750	0	63	26.7	174	49	86	AA	GG	GG	TT	TG	AG
751	0	40	25.8	239	47	191	AA	AG	GG	TT	TG	AA
752	0	49	21.6	235	44	122	AA	AG	GG	TT	TG	AG
753	0	53	25.2	167	40	188	AA	AA	GG	TT	TG	AG
754	0	61	24.2	184	63	64	AA	AA	GG	TT	TG	AA
755	0	43	25.3	153	38	142	AG	AA	GG	CT	TG	AG
756	0	57	?	225	51	112	AA	AA	GG	TT	TT	GG
757	0	42	24.6	211	55	206	AA	AA	GG	TT	GG	AA
758	0	41	25.3	239	44	135	AG	AA	GG	CT	TG	AG
759	0	53	?	222	58	109	AA	AA	TG	CT	GG	AG
760	0	62	23.8	198	51	107	AA	AG	GG	CT	GG	GG
761	0	41	22.7	183	46	181	AG	AA	GG	TT	TT	GG
762	0	43	?	171	50	102	AA	AA	GG	CT	GG	AG
763	0	40	26.2	189	55	176	AA	AA	GG	TT	TG	GG
764	0	62	20.4	226	70	67	AA	AA	TT	TT	TG	AG
765	0	44	?	170	30	283	AA	AA	GG	CC	GG	AG
766	0	65	22.6	147	39	168	AA	AA	GG	TT	GG	AA
767	0	41	26.4	213	50	157	AA	AG	GG	CT	GG	AG
768	0	44	20.5	173	69	106	AA	AA	GG	TT	GG	AG
769	0	42	22.2	150	50	145	AA	AA	TG	TT	TG	AG
770	0	61	?	178	55	190	AA	AG	GG	TT	TG	AG
771	0	40	25	249	49	155	AG	AA	GG	CT	TT	AG
772	0	53	20.6	154	49	364	AA	AG	GG	CT	GG	AG
773	0	42	25.2	141	58	104	AA	AG	GG	CT	GG	AG
774	0	49	26.8	198	31	194	AA	AA	GG	TT	GG	AA
775	0	46	24.9	198	61	99	AA	AA	TG	TT	TG	AG
776	0	69	22.1	136	36	74	AA	AG	GG	CC	GG	AG
777	0	53	29.4	311	48	454	AA	AA	TG	TT	GG	AA
778	0	59	30.3	263	40	224	AA	AA	GG	TT	TG	GG
779	0	62	?	209	68	167	AG	AA	TG	TT	GG	AG
780	0	48	29.7	197	49	168	AG	AG	TG	CC	TG	AA
781	0	45	?	184	48	74	AA	AA	TG	TT	GG	AA
782	0	63	18.5	199	41	56	AA	AG	TG	TT	GG	AG
783	0	47	25.3	184	49	156	AA	AA	GG	TT	TG	AA
784	0	69	22.5	198	39	132	AA	AA	TT	TT	TG	AG
785	0	54	?	225	46	236	AA	AA	GG	CT	TG	AG
786	0	49	22.6	147	60	35	AA	AA	GG	CT	GG	AG
787	0	40	28.7	262	40	445	AA	AG	GG	TT	GG	AG
788	0	69	?	171	40	230	AA	AA	TG	CT	TG	GG
789	0	48	27.1	212	33	183	AA	AA	GG	TT	GG	GG
790	0	44	25.2	217	49	133	AA	AG	TG	CC	TG	AA
791	0	40	26.8	159	49	113	AA	AG	TG	TT	GG	GG
792	0	42	24	231	35	364	AA	AA	TG	TT	TT	AG
793	0	45	30.6	193	35	151	AA	AG	GG	TT	GG	AA
794	0	66	?	189	90	117	AA	AA	TG	CT	TG	AG
795	0	69	26.5	202	38	105	GG	AG	GG	TT	TG	GG
796	0	54	20.9	130	49	51	AA	AA	TG	CT	TG	GG
797	0	49	27.3	199	43	117	AA	AA	GG	CT	GG	GG
798	0	56	29.4	135	26	195	AG	AA	GG	CT	TG	AA
799	0	63	19	141	48	133	AA	AA	GG	TT	TG	AG
800	0	44	23.9	217	57	74	AA	AA	TT	CT	GG	AA
801	0	40	28.9	207	34	358	AA	AG	GG	CT	TG	AA
802	0	47	?	187	53	105	AA	AA	TG	TT	GG	AG
803	0	42	28	239	46	161	AA	AA	GG	CT	TG	GG
804	0	48	22.8	233	46	218	AA	AA	GG	CT	TG	AG
805	0	49	26.5	272	53	178	AA	AG	TG	TT	GG	AA
806	0	65	25	205	50	88	AG	AG	GG	CC	TG	AA
807	0	54	?	189	48	113	AG	AG	GG	CT	TT	AG
808	0	58	?	190	33	162	AA	GG	GG	CT	TG	AG
809	0	56	24.9	240	35	292	AA	AA	TG	TT	GG	GG
810	0	63	23.5	175	42	67	AA	AA	GG	CC	TG	AG
811	0	43	25.9	235	45	159	AA	AG	GG	CT	GG	AA
812	0	41	24.1	229	36	700	AA	AA	TG	TT	TG	GG
813	0	68	20.4	188	73	126	AA	AA	TG	CC	TT	AG
814	0	65	25.2	261	43	148	AA	AG	GG	CT	TG	AG
815	0	40	22.9	225	57	65	AG	AA	GG	TT	GG	AG
816	0	42	?	208	39	303	AA	AA	GG	TT	GG	GG
817	0	41	29.8	162	35	167	AG	AG	GG	CT	TG	AG
818	0	50	22.2	163	60	92	AA	AA	GG	TT	GG	AA
819	0	65	24.2	242	42	201	AA	AA	GG	TT	TG	AG
820	0	55	25.5	207	42	133	AA	AA	TG	TT	GG	AA
821	0	41	26.9	226	50	78	AA	AG	GG	CT	TG	AG
822	0	53	23.4	199	39	117	AA	AA	GG	CT	TG	GG
823	0	49	23.5	213	42	100	AA	AA	GG	CT	TT	AG
824	0	48	16.8	172	36	128	AA	AA	TG	TT	TT	AG
825	0	44	23.1	192	50	99	AA	AA	GG	TT	GG	AA
826	0	65	28.4	199	36	78	AG	AA	GG	TT	GG	AG
827	0	55	25	223	55	236	AG	AA	TG	TT	GG	AG
828	0	40	23.6	181	55	137	AA	AA	GG	CT	GG	GG
829	0	43	21.7	174	39	189	AA	AG	GG	TT	TG	AG
830	0	43	27.3	165	42	84	AA	AG	TG	TT	GG	AG
831	0	55	27.2	270	40	141	AA	AA	GG	TT	TG	AG
832	0	48	20.8	177	40	169	AA	AA	TG	TT	TG	AG
833	0	53	?	201	68	80	AG	AA	TG	CT	GG	AG
834	0	60	?	170	55	94	AA	AA	TG	CT	TG	AA
835	0	47	26.6	277	49	177	GG	AA	TG	TT	TT	AG
836	0	49	20.1	155	75	100	AG	AA	GG	TT	TT	AG
837	0	54	?	286	43	252	AA	AA	TG	TT	TG	AG
838	0	41	24.6	160	45	56	AA	AA	GG	CT	TG	AG
839	0	41	?	223	50	114	AA	AG	GG	TT	TG	AA
840	0	61	28	201	43	256	AA	AG	GG	TT	TG	AA
841	0	67	?	177	90	99	AA	AA	GG	CT	TT	AG
842	0	68	18.8	156	75	68	AA	AG	TG	CC	GG	GG
843	0	67	21.4	143	53	55	AA	AA	TG	CT	GG	AG
844	0	40	21.5	160	66	80	AG	AG	TG	TT	GG	GG
845	0	43	23.6	192	46	146	AA	AG	GG	TT	TG	AA
846	0	42	26.9	209	55	124	AA	AA	TG	CT	GG	AG
847	0	58	28.9	248	54	108	AA	AA	GG	CT	TT	AG
848	0	49	24.9	214	40	272	AA	AA	GG	TT	TG	AA
849	0	66	26.5	215	44	182	AA	AA	TT	CT	GG	AA
850	0	46	24.7	199	51	96	AA	AG	GG	TT	GG	AG
851	0	51	26.2	185	40	150	AA	AA	TT	TT	GG	AA
852	0	45	22.1	184	30	267	AA	AA	GG	CT	TG	AA
853	0	50	24.3	211	55	162	AG	AG	GG	TT	TT	AA
854	0	64	21.9	143	70	64	AA	AA	GG	CT	GG	GG
855	0	47	26.9	227	46	520	AA	AA	TG	CT	TG	AA
856	0	65	?	213	52	165	AA	AG	GG	TT	GG	AG
857	0	64	?	227	52	158	AA	AA	GG	CT	GG	AG
858	0	51	26	138	31	181	AG	AG	TG	CT	TT	AA
859	0	63	28.5	194	46	171	AA	AA	TT	TT	GG	AA
860	0	44	23.6	278	50	167	AA	AA	GG	TT	GG	AG
861	0	45	24.4	176	46	111	AA	AA	TT	CT	TG	AA
862	0	41	20	195	70	89	GG	AA	GG	TT	TT	AA
863	0	45	?	235	56	292	AA	AA	GG	TT	GG	AA
864	0	58	?	169	72	62	AA	AA	GG	TT	GG	AG
865	0	59	22.7	159	35	73	AA	AG	TG	TT	GG	AA
866	0	69	?	156	63	215	AA	AA	GG	TT	TG	AG
867	0	43	22.1	147	49	92	AA	AA	TG	CT	TG	AG
868	0	67	25.9	159	40	265	AA	AA	TG	CT	GG	AA
869	0	48	?	163	52	115	AA	AA	TT	CT	TG	AA
870	0	41	27.2	229	39	190	AA	AA	GG	CT	GG	AA
871	0	41	27	164	39	128	AA	AA	GG	CT	TG	AG
872	0	61	23.8	265	36	385	AA	GG	GG	CC	TT	AG
873	0	50	26.1	204	34	165	AA	AG	GG	TT	GG	AG
874	0	41	23.3	214	51	53	AA	AA	GG	TT	GG	AA
875	0	59	22.7	192	36	227	AA	AA	TG	TT	TT	AA
876	0	51	?	171	33	354	AA	AA	GG	TT	TG	GG
877	0	47	29.9	151	33	160	AA	AG	TG	TT	TG	AA
878	0	43	27.4	282	41	478	AG	AA	GG	TT	GG	AG
879	0	46	27.5	173	44	118	AA	AG	TG	CT	GG	GG
880	0	67	23.2	317	54	268	AA	GG	GG	TT	GG	AA
881	0	44	?	202	51	102	AA	AG	GG	CT	GG	AG
882	0	42	28.1	219	44	225	AA	AA	GG	CT	GG	AA
883	0	47	20.5	190	53	93	AG	AA	TG	TT	GG	GG
884	0	69	?	124	54	120	AA	AA	GG	CT	TG	GG
885	0	42	?	164	53	91	AA	AG	TG	CT	TT	AG
886	0	50	23.5	166	71	60	AA	AA	TG	CT	GG	AA
887	0	56	24	176	39	210	AA	GG	GG	CT	TG	AA
888	0	57	23	216	57	71	AA	AA	GG	CC	TG	GG
889	0	69	?	240	40	177	AA	AG	GG	TT	GG	AA
890	0	50	?	207	52	244	AA	AG	GG	TT	TT	GG
891	0	60	23.1	162	49	129	AA	AA	GG	CT	GG	AA
892	0	57	?	211	44	258	AA	AG	GG	TT	TG	AG
893	0	42	28.6	242	27	303	AA	AG	GG	TT	GG	AG
894	0	62	?	199	59	75	AA	AA	TG	CT	TT	AG
895	0	41	19.2	284	54	145	AG	AA	TG	CT	TG	AA
896	0	65	20.7	266	70	172	AA	GG	GG	CC	TT	AG
897	0	41	25.7	241	47	187	AA	AA	GG	TT	TG	AA
898	0	42	18.9	172	40	74	AA	AG	GG	CT	GG	AA
899	0	48	?	261	59	262	AA	AA	GG	CT	GG	AG
900	0	51	24.8	215	43	126	GG	AA	TG	CT	GG	AG
901	0	45	?	185	38	109	AA	AG	TG	TT	TG	AG
902	0	68	18.8	194	61	83	AG	AA	GG	TT	TG	AA
903	0	52	?	227	47	179	AG	AG	TG	CC	GG	AG
904	0	55	19.9	200	50	117	AA	AG	GG	TT	GG	AA
905	0	61	22.1	158	37	226	AA	AA	GG	TT	TG	AG
906	0	54	29.2	182	38	223	AG	AA	GG	CT	TT	AG
907	0	62	18.9	162	55	74	AG	AA	TG	TT	GG	AG
908	0	41	23.4	273	36	83	AG	GG	GG	TT	TG	AG
909	0	41	24.1	255	37	355	AA	AA	TG	CC	TG	GG
910	0	40	24.3	255	47	322	AA	GG	GG	TT	TG	AG
911	0	41	26.5	176	41	205	AA	AA	TG	TT	TG	AG
912	0	62	?	169	40	104	AA	AA	GG	CT	TG	AG
913	0	40	26.7	196	43	87	AA	AA	TG	TT	TG	AG
914	0	42	?	236	56	162	AA	AA	GG	CT	TG	AG
915	0	68	25.4	220	34	204	AA	AA	GG	CT	TG	GG
916	0	59	26.3	166	46	185	AA	AA	GG	TT	TG	AA
917	0	53	23.6	226	46	346	AA	AA	GG	CT	GG	AA
918	0	49	24.9	219	45	82	AG	AG	GG	CT	TT	AG
919	0	67	?	134	40	44	AA	AG	GG	CT	GG	AG
920	0	56	24.3	186	39	83	AG	AA	TG	CT	GG	AG
921	0	44	27.4	171	40	188	AA	AA	TG	TT	TG	AA
922	0	60	21.4	191	51	106	AA	AA	GG	TT	GG	AA
923	0	58	?	228	65	119	AA	AA	TT	TT	TT	AA
924	0	48	19.1	164	59	90	AA	AG	GG	CT	TG	AA
925	0	47	20.4	240	88	114	AA	AA	GG	TT	TT	GG
926	0	45	23.6	200	59	75	AA	AA	GG	TT	TG	AG
927	0	59	28.9	253	42	245	AA	AG	GG	TT	TT	AG
928	0	44	22.5	260	57	109	AG	AA	TG	TT	TG	AG
929	0	42	22.1	143	47	92	AA	AG	GG	CT	TG	AG
930	0	67	23.3	214	44	207	AA	AA	TG	TT	TG	AG
931	0	43	27.2	252	49	160	AA	AA	TG	CT	GG	GG
932	0	43	19.2	172	51	51	AA	AA	TG	CT	TG	AA
933	0	55	23.9	224	43	208	AA	AG	TG	TT	GG	AG
934	0	64	23	193	57	46	AA	AA	GG	CC	GG	AG
935	0	50	?	146	53	128	AA	AG	TG	CT	GG	AG
936	0	49	21	149	47	110	AA	AA	TG	CT	TG	GG
937	0	48	29.8	165	33	164	AA	AG	GG	TT	GG	AG
938	0	60	23.2	213	45	166	AG	AA	GG	TT	GG	AA
939	0	54	25.4	232	47	295	AA	AA	TG	CT	GG	GG
940	0	49	22.1	235	42	247	AG	AA	GG	TT	TG	GG
941	0	42	24.3	188	53	125	AA	AA	TG	TT	GG	AG
942	0	57	22.5	244	72	115	AG	AG	GG	CT	GG	AG
943	0	69	18.4	186	64	113	AA	AG	TG	TT	GG	AG
944	0	60	25.6	168	50	220	AG	AG	GG	TT	GG	AG
945	0	48	24.6	233	47	256	AA	AA	TG	CT	TG	AA
946	0	42	25.2	264	49	151	AG	AG	GG	TT	GG	AG
947	0	42	26.8	320	48	166	AG	AA	GG	CT	TG	AG
948	0	65	26.7	302	40	271	AG	AG	GG	TT	GG	GG
949	0	46	21.4	190	38	293	AG	AG	TG	CT	GG	AG
950	0	58	24.5	203	29	735	AA	AG	GG	TT	GG	AG
951	0	58	27.5	253	50	172	AA	AA	GG	TT	TT	GG
952	0	44	23	151	50	151	AG	AA	GG	CT	TG	AG
953	0	42	26.2	235	69	85	AA	AG	GG	TT	GG	GG
954	0	53	25.2	179	45	56	AA	AA	TG	TT	TG	AA
955	0	59	26.6	240	55	147	AA	AA	TG	TT	TG	AG
956	0	46	25	188	37	171	AA	AG	GG	CT	TT	AA
957	0	44	21	180	42	127	AA	AG	GG	TT	TG	AA
958	0	57	22.2	149	50	83	AG	AA	GG	CT	TG	AG
959	0	41	22.4	196	37	310	AA	AG	GG	TT	GG	AG
960	0	68	22.4	221	42	124	AA	AA	GG	CT	TG	AA
961	0	45	22.9	161	73	75	AA	AA	GG	TT	TG	AA
962	0	53	?	183	39	171	AA	AA	GG	TT	GG	GG
963	0	56	22.5	229	59	230	AA	AA	GG	CT	GG	GG
964	0	49	23.9	167	37	147	AG	AA	GG	TT	GG	GG
965	0	51	26.5	148	31	114	AA	AA	TG	TT	TT	AG
966	0	53	25.4	225	45	100	AA	AA	TG	CT	GG	AG
967	0	65	?	167	51	104	AA	AA	TG	CT	TG	AG
968	0	40	26.8	189	40	119	AA	AA	GG	TT	TT	AG
969	0	64	28.4	151	30	250	AA	AG	TG	TT	GG	AA
970	0	57	24.7	130	42	178	AG	AA	TG	TT	TG	AG
971	0	42	22.9	204	61	143	AA	AA	GG	TT	TT	AA
972	0	59	23.5	150	50	185	AA	AG	GG	CT	TT	AG
973	0	60	24.9	226	65	157	AA	AG	GG	TT	GG	GG
974	0	54	30.7	178	63	209	AA	AA	GG	CT	TG	GG
975	0	45	24.5	165	43	116	AA	AG	GG	TT	GG	AG
976	0	42	?	178	34	281	AA	AA	GG	TT	TT	AG
977	0	67	24.4	235	45	110	AA	AA	TG	TT	TG	AG
978	0	40	24.6	265	64	117	AA	AA	TG	TT	TG	GG
979	0	40	26.7	168	51	100	AA	AG	GG	TT	TG	AA
980	0	42	22.2	240	49	131	AA	AA	GG	CT	TG	GG
981	0	69	20.2	200	47	150	AA	AA	TG	TT	GG	AA
982	0	57	20.8	163	47	125	AA	AA	GG	TT	GG	AA
983	0	53	22.3	157	42	176	AA	AG	GG	TT	TG	GG
984	0	47	25.6	152	47	80	AA	AA	TG	TT	TG	AA
985	0	49	28.1	210	37	135	AG	AA	TG	TT	TT	GG
986	0	40	22.7	190	43	79	AA	AA	TG	CT	GG	AG
987	0	68	17.3	171	56	85	AG	AA	TG	TT	GG	AG
988	0	40	23.9	181	46	107	AA	AG	GG	CT	TG	AG
989	0	44	25	256	51	78	AG	AG	GG	CT	GG	AA
990	0	62	19	169	50	103	AA	AA	TG	TT	TG	AA
991	0	58	?	179	47	105	AA	AG	GG	TT	TG	AG
992	0	66	?	185	39	136	AA	AA	GG	CT	TG	AA
993	0	53	22.6	173	35	212	AA	AG	GG	TT	TT	AA
994	0	40	27.2	265	57	156	AA	AA	TG	CC	TG	AA
995	0	53	23.4	194	55	102	AA	AG	GG	TT	GG	AG
996	0	48	26.6	158	33	222	AA	AA	GG	CT	GG	GG
997	0	49	20.2	195	47	243	AA	GG	GG	TT	TG	GG
998	0	47	26.5	186	33	235	AA	AA	TG	CT	TG	AG
999	0	41	27	218	57	121	AA	AA	GG	TT	GG	AG
1000	0	43	20.6	190	72	54	AA	GG	GG	TT	GG	AA
1001	0	60	?	233	40	252	AA	AA	GG	CT	GG	AG
1002	0	43	20.4	176	54	109	AA	AG	TG	TT	TG	AG
1003	0	40	26.2	164	56	73	AA	AA	TG	CT	GG	AG
1004	0	40	23.1	200	48	87	AA	AA	TG	TT	TG	AA
1005	0	41	23.8	249	50	125	AA	AG	GG	CT	GG	AA
1006	0	51	21.5	173	50	86	AA	AA	TG	CT	GG	AG
1007	0	62	21.1	206	36	267	AA	AG	GG	TT	GG	GG
1008	0	62	22.5	203	37	248	AA	GG	GG	TT	GG	AG
1009	0	51	25.1	147	26	364	AA	AG	TG	TT	TG	AG
1010	0	48	26.5	182	31	158	AA	AG	GG	TT	TG	AG
1011	0	65	25.4	121	56	73	AA	AA	GG	TT	GG	AA
1012	0	61	26.1	183	46	115	AA	AA	GG	TT	TG	AG
1013	0	66	?	204	80	101	AA	AA	TT	TT	GG	AG
1014	0	65	22.3	226	48	187	AA	AA	GG	TT	TG	AA
1015	0	64	?	168	42	134	AA	AA	GG	TT	TG	AG
1016	0	47	27.6	197	34	172	AA	AA	TG	TT	TG	AA
1017	0	43	26.1	231	36	303	AA	AA	TG	TT	TG	AA
1018	0	54	22.6	207	32	333	AG	GG	GG	TT	TG	AA
1019	0	51	24.2	209	54	185	AA	AG	GG	TT	TG	AG
1020	0	40	24.3	181	33	202	AA	GG	GG	TT	GG	AG
1021	0	52	22.9	212	49	68	AA	AA	GG	CT	TG	GG
1022	0	62	?	231	51	99	AA	AA	TG	CT	TG	AG
1023	0	45	27.1	212	50	132	AG	AA	GG	CT	TT	GG
1024	0	68	17	144	50	68	AA	AG	GG	CT	GG	AA
1025	0	55	26.3	181	43	186	AA	AA	GG	TT	TG	AA
1026	0	42	28.3	211	45	139	AG	AA	TG	TT	TT	AG
1027	0	64	20.9	200	74	66	AG	AA	GG	TT	TT	AA
1028	0	47	?	244	52	279	AA	AA	TT	TT	TT	AG
1029	0	44	24.7	170	67	120	AA	AG	GG	TT	GG	AG
1030	0	41	29.5	207	41	223	AA	AA	GG	TT	TG	AA
1031	0	48	22.3	181	81	64	AA	AG	TG	TT	GG	AA
1032	0	66	24.6	126	53	179	AA	AA	GG	TT	TG	AA
1033	0	43	?	256	44	148	AA	GG	GG	TT	TG	AG
1034	0	60	22.3	205	47	155	AA	AA	GG	TT	GG	AG
1035	0	40	28	185	39	310	AA	AG	GG	TT	TG	AG
1036	0	40	23.9	161	46	136	AA	AG	GG	TT	TG	AG
1037	0	47	22	226	65	132	AA	AA	GG	CT	TG	AG
1038	0	48	30.8	206	41	247	AA	AA	TG	TT	TG	AA
1039	0	49	20.4	204	45	330	AA	AG	GG	TT	GG	AG
1040	0	63	21.4	235	46	183	AA	AA	GG	TT	TG	AA
1041	0	61	25.9	204	51	86	AA	AA	GG	CT	GG	GG
1042	0	55	24.3	279	47	186	AA	AG	GG	CT	TG	GG
1043	0	42	23.8	177	40	126	AG	AG	TG	CT	GG	GG
1044	0	40	24.7	185	35	427	AA	AG	GG	TT	TG	AG
1045	0	69	25.9	163	47	127	AA	AA	TG	TT	TG	AA
1046	0	58	?	110	44	135	AG	AG	GG	CT	GG	AA
1047	0	42	26.4	185	33	293	AA	AG	GG	TT	TG	AA
1048	0	45	28.1	229	40	231	AA	AA	GG	TT	TG	GG
1049	0	49	25.8	182	53	163	AA	AG	GG	CC	TG	AG
1050	0	59	23.6	152	48	75	AA	GG	GG	TT	TG	AG
1051	0	40	26.5	238	61	94	AA	AA	TG	CT	TG	AG
1052	0	63	17.7	174	34	127	AA	AG	GG	CT	GG	AA
1053	0	49	25.7	164	40	135	AA	AA	TG	CT	GG	GG
1054	0	41	?	220	43	187	AA	AA	GG	TT	TT	AA
1055	0	64	24.4	207	49	160	AA	AG	GG	CT	GG	GG
1056	0	41	24.9	253	46	385	AA	AG	GG	TT	GG	AG
1057	0	42	24.7	214	56	202	AA	AG	GG	TT	GG	GG
1058	0	49	25	204	56	47	AA	AA	TG	CT	GG	AG
1059	0	42	25.8	143	39	104	AA	AA	GG	TT	GG	AG
1060	0	52	24.5	197	36	240	AG	AG	TG	TT	GG	AA
1061	0	43	19.7	213	77	112	AG	AA	TG	TT	GG	AG
1062	0	42	?	190	37	79	AA	AG	GG	CT	GG	AG
1063	0	68	?	230	53	156	AG	AG	GG	TT	TG	AA
1064	0	45	24.4	175	43	81	AA	AA	TG	CT	GG	AG
1065	0	63	25.9	204	38	334	AA	AA	GG	CT	TG	AG
1066	0	40	19.8	213	40	192	AA	AA	GG	TT	GG	AG
1067	0	46	28.3	203	54	137	AA	AA	GG	CT	TG	AG
1068	0	57	27.6	150	37	230	AG	AA	GG	CT	GG	AA
1069	0	47	26.4	181	36	295	AA	AA	TG	TT	GG	AG
1070	0	42	33.4	261	52	328	AG	AA	TG	TT	TG	AA
1071	0	48	29.9	229	34	239	AG	AG	GG	TT	TG	AG
1072	0	64	27.7	240	44	110	AA	AA	TG	CT	GG	GG
1073	0	42	25.5	192	41	151	AG	AA	GG	TT	TG	AA
1074	0	40	?	188	37	208	AA	AA	TG	TT	TG	GG
1075	0	45	25.6	300	51	186	AA	AG	GG	TT	GG	AG
1076	0	50	24	186	61	63	AA	AA	TG	TT	GG	AG
1077	0	50	?	194	51	167	AA	AA	TG	CC	GG	AA
1078	0	46	?	200	47	104	AA	AA	GG	TT	GG	AG
1079	0	46	25.2	248	64	117	AG	AA	TG	CT	GG	AG
1080	0	45	22.7	214	70	49	AA	AA	TG	TT	TG	AG
1081	0	46	26.2	210	44	247	AA	AA	GG	TT	TG	AA
1082	0	56	24.9	167	40	90	AG	AG	GG	CT	TG	AA
1083	0	68	22.5	230	82	146	AA	AA	GG	CT	TG	AG
1084	0	61	23.6	152	35	133	AA	AG	GG	TT	TG	AG
1085	0	44	27	223	54	192	AA	AA	GG	CT	GG	AA
1086	0	45	18.6	185	36	131	AA	AG	GG	TT	GG	AA
1087	0	42	24.8	222	41	221	AA	AA	GG	CT	TT	AG
1088	0	51	20.8	175	32	125	AG	GG	GG	TT	TG	AA
1089	0	59	27.3	267	33	363	AA	GG	GG	CC	TG	GG
1090	0	61	23.9	168	36	363	AA	GG	GG	CT	GG	GG
1091	0	42	25.5	224	48	158	AA	AG	GG	TT	TG	AA
1092	0	57	22	227	40	125	AA	AA	GG	CT	TT	AA
1093	0	43	21.6	192	46	173	AA	AA	TG	TT	GG	GG
1094	0	46	24.2	215	33	218	AA	AG	GG	CT	GG	AG
1095	0	43	25.6	180	40	134	AA	AA	GG	TT	GG	GG
1096	0	53	28.3	245	47	197	AA	AG	GG	TT	TG	AG
1097	0	69	20.4	176	66	173	AA	AA	TT	TT	TG	AG
1098	0	67	24.6	148	35	744	AG	AA	TG	TT	GG	AG
1099	0	44	?	208	37	79	AA	AA	GG	TT	TG	GG
1100	0	46	25.2	151	35	209	AA	AG	GG	CT	GG	AG
1101	0	51	23.1	169	47	155	AG	AA	GG	CT	TT	AG
1102	0	43	25.8	163	37	159	AA	AA	GG	TT	GG	AG
1103	0	43	25.1	232	53	119	AG	AA	TG	TT	TG	AG
1104	0	47	25.8	200	60	200	AA	GG	GG	CT	TG	AG
1105	0	60	23.3	247	51	230	AA	AA	GG	TT	TG	AG
1106	0	47	24.4	169	48	83	AG	AA	GG	CT	GG	GG
1107	0	46	23.8	195	40	480	AA	AG	GG	TT	GG	AG
1108	0	60	26.4	192	68	162	AG	AA	GG	TT	GG	AG
1109	0	46	26	226	38	163	AA	AA	GG	TT	TG	GG
1110	0	59	26.2	209	48	90	AG	AG	TG	TT	GG	AG
1111	0	60	27.6	177	45	62	AA	AA	TG	TT	GG	AG
1112	0	60	27	206	32	198	AA	AA	GG	CT	TT	AG
1113	0	44	20	171	46	103	AA	AA	GG	TT	GG	AG
1114	0	49	27.6	180	68	110	AA	AA	GG	TT	TG	AG
1115	0	62	?	165	51	94	AG	AG	GG	CT	GG	GG
1116	0	47	24.7	222	45	252	AA	AG	GG	CT	GG	GG
1117	0	53	29.2	187	41	141	AA	AG	TG	CT	TG	AA
1118	0	49	20.8	148	42	140	AG	AA	GG	TT	TG	AG
1119	0	52	22	194	36	283	AA	AA	GG	TT	TG	GG
1120	0	48	26.9	194	41	163	AA	AG	GG	CT	TG	AA
1121	0	40	21.5	220	49	79	GG	AG	TG	TT	TG	GG
1122	0	55	23.2	197	57	96	AA	AG	TG	CT	TG	GG
1123	0	51	?	102	25	198	AA	AA	TG	TT	GG	GG
1124	0	68	26.2	199	66	186	AG	AA	GG	TT	TG	AA
1125	0	63	28.2	212	41	301	AA	AG	TG	TT	TG	AA
1126	0	63	?	250	70	85	AA	AA	GG	CT	TG	AA
1127	0	65	?	190	87	45	AA	AA	GG	TT	GG	GG
1128	0	45	31.1	197	43	254	AA	AG	GG	CT	TG	AA
1129	0	45	21.3	170	35	130	AA	AG	GG	TT	GG	GG
1130	0	61	?	167	46	271	AA	AA	GG	CT	GG	AG
1131	0	64	23.7	193	67	100	AA	AG	TG	CC	TG	AA
1132	0	52	25.8	188	51	69	AA	AG	GG	TT	TG	AG
1133	0	48	28.9	240	43	286	AA	AA	GG	CT	GG	AA
1134	0	66	28.1	191	45	115	AA	AG	GG	TT	TG	AA
1135	0	68	19.8	147	39	105	AA	AA	TG	CC	GG	AA
1136	0	41	30.5	235	46	153	AA	AA	TG	CT	TT	AA
1137	0	63	22	186	73	96	AA	AA	TT	CT	GG	AA
1138	0	61	26.5	141	42	113	AA	AG	TG	TT	TG	AG
1139	0	48	23.7	219	33	232	AG	AA	GG	TT	GG	GG
1140	0	48	28.4	186	43	122	AA	AA	GG	CT	TT	AG
1141	0	43	27.4	199	44	183	AA	AA	GG	TT	TT	AG
1142	0	40	27.9	267	42	97	AA	AG	GG	CT	GG	AA
1143	0	42	27.2	175	33	218	AA	AA	GG	TT	TG	AA
1144	0	40	26.2	254	47	257	AG	AA	TG	TT	GG	AG
1145	0	40	21	236	54	101	AA	AA	GG	TT	TG	GG
1146	0	49	27.1	249	40	162	AA	AA	TG	TT	TG	GG
1147	0	47	25.3	209	47	128	AA	AA	GG	TT	TT	GG
1148	0	45	26.8	171	33	115	AA	AG	GG	TT	TG	AG
1149	0	63	23.4	147	48	97	AA	AA	GG	CT	GG	AA
1150	0	43	27.1	142	40	127	AA	AG	TG	CC	GG	AG
1151	0	55	?	173	54	168	AG	AA	TG	TT	GG	AA
1152	0	48	?	256	35	281	AA	AA	GG	CT	GG	GG
1153	0	54	26	158	68	70	AA	AA	TG	CC	TG	AA
1154	0	46	24.2	249	43	206	AA	AA	TG	TT	GG	AG
1155	0	42	24.9	189	58	63	AA	AA	GG	CT	TT	AA
1156	0	47	25.6	239	57	287	AA	AG	GG	CT	GG	GG
1157	0	68	19.1	166	49	77	AA	AA	TG	TT	GG	AG
1158	0	54	?	201	51	254	AA	AA	GG	TT	TG	AG
1159	0	67	22.7	141	65	87	AA	AG	GG	TT	GG	AA
1160	0	55	?	205	59	96	AA	AG	GG	CT	TG	AG
1161	0	48	26	205	42	110	AA	AA	GG	CT	GG	AG
1162	0	43	23.7	207	53	58	AA	AA	TG	TT	GG	AG
1163	0	42	29.9	221	52	149	AA	AG	TG	TT	GG	AA
1164	0	44	26.6	244	35	321	AA	AG	GG	TT	TT	AG
1165	0	47	26.6	219	42	250	AG	GG	GG	CT	GG	AA
1166	0	40	28.6	187	42	65	AA	AA	GG	TT	GG	AA
1167	0	45	23.7	213	51	137	AA	GG	GG	CT	TG	AA
1168	0	67	29.1	158	31	138	AA	AG	GG	TT	TG	AG
1169	0	48	26.3	208	38	263	AA	AG	GG	CT	TG	GG
1170	0	60	?	139	71	63	AA	AG	GG	CT	TG	AG
1171	0	40	22.4	179	48	178	AG	AG	GG	TT	TG	AG
1172	0	46	27.3	254	38	327	AA	AA	GG	TT	GG	AA
1173	0	46	27.3	277	47	225	AA	AA	TG	TT	TG	AG
1174	0	45	20.1	144	49	48	AA	AA	GG	TT	GG	AA
1175	0	45	25.8	202	39	183	AA	AG	GG	TT	GG	AG
1176	0	57	25.1	178	43	139	AA	AA	GG	TT	GG	AG
1177	0	64	26.2	189	37	155	AA	AG	TG	CT	TG	GG
1178	0	41	21.2	191	50	86	AA	AA	GG	TT	TG	AA
1179	0	52	27	216	30	270	AA	AA	TT	TT	TG	AA
1180	0	64	25	233	49	83	AA	AA	TT	TT	TG	AG
1181	0	41	22.7	260	76	83	AA	AG	GG	CT	GG	AG
1182	0	57	28.7	159	43	81	AA	AG	GG	CT	TG	AA
1183	0	59	26.6	198	42	217	AA	AA	TG	TT	GG	AA
1184	0	40	22	254	53	124	AA	AA	TG	CT	TG	AA
1185	0	47	27.1	199	39	71	AG	AA	TG	CT	TG	AA
1186	0	47	22.9	209	52	213	AA	AA	GG	TT	TG	AG
1187	0	42	23.7	183	60	97	AA	AA	TG	TT	TG	AA
1188	0	67	?	150	44	119	AG	AG	TG	TT	GG	AG
1189	0	62	?	288	55	155	AA	AG	TG	CT	TG	GG
1190	0	41	24.6	230	82	112	AA	AG	GG	TT	TG	AA
1191	0	46	?	206	57	64	AA	GG	GG	TT	TG	AG
1192	0	68	23.8	292	46	452	AA	AA	GG	TT	TG	AG
1193	0	59	25.6	230	53	196	AA	AA	GG	TT	GG	AG
1194	0	58	30.9	193	53	80	AA	AA	TG	CT	GG	GG
1195	0	41	25	273	62	96	AA	AA	TT	TT	TT	AG
1196	0	44	26.9	191	40	393	AA	AG	GG	TT	GG	AA
1197	0	64	28.1	155	39	185	AA	AA	TG	CT	GG	AG
1198	0	67	?	218	73	137	AA	AA	GG	TT	TG	AG
1199	0	65	22.9	214	58	146	AG	AA	TG	TT	TG	AG
1200	0	49	22.3	180	54	107	AA	AG	GG	CT	TT	AG
1201	0	42	19.7	257	45	114	AA	GG	GG	TT	TG	GG
1202	0	43	?	178	33	116	AG	AG	GG	TT	GG	AA
1203	0	69	?	171	64	82	AA	AA	GG	TT	TG	AG
1204	0	45	23	224	65	63	AA	AA	GG	TT	TG	AA
1205	0	49	?	229	59	130	AA	AG	TG	CT	GG	AG
1206	0	42	23	207	36	302	AA	AA	TG	CT	GG	AG
1207	0	43	23.9	245	41	104	AA	AA	TG	TT	TG	GG
1208	0	50	25.1	189	40	115	AA	AA	TT	TT	TG	AG
1209	0	46	23.1	227	47	690	AA	AG	GG	TT	TT	AG
1210	0	43	24.9	170	33	268	AG	GG	GG	TT	TG	AG
1211	0	45	23	208	55	133	AA	AG	GG	CT	TG	AA
1212	0	44	24.5	240	55	154	AA	AA	TG	CT	TG	AA
1213	0	54	?	186	54	64	AG	AG	GG	TT	GG	AG
1214	0	51	24.9	225	55	122	AA	AA	GG	CC	TG	GG
1215	0	49	26.2	209	44	163	AA	AA	GG	CT	TG	AG
1216	0	41	29.1	284	33	318	AA	AA	GG	TT	TG	AG
1217	0	46	27	233	44	160	AA	AA	GG	TT	GG	AA
1218	0	42	?	189	42	226	AA	AA	TG	CT	TG	GG
1219	0	52	21.7	219	85	106	AA	AG	GG	CT	TG	GG
1220	0	63	23.6	200	47	192	AA	AA	GG	TT	TG	AA
1221	0	68	21.2	183	42	107	AG	AG	GG	TT	TT	GG
1222	0	48	?	240	51	182	AG	AG	GG	TT	GG	AG
1223	0	41	22.8	189	61	89	AA	AA	TG	CT	TT	AA
1224	0	41	25.7	199	46	90	AA	AG	TG	CT	TG	AG
1225	0	52	25.4	180	41	206	AA	GG	GG	TT	GG	GG
1226	0	48	?	151	49	256	AA	GG	GG	TT	TG	AG
1227	0	48	?	272	42	309	AA	AG	GG	TT	TG	AG
1228	0	45	32.1	180	36	128	AA	AA	TG	TT	GG	GG
1229	0	69	21.6	200	72	69	AA	AA	GG	CT	TG	AG
1230	0	65	24.4	235	40	145	AA	AG	GG	TT	TG	AG
1231	0	49	25.4	237	48	192	AA	AG	GG	CT	TG	AG
1232	0	47	23.1	265	58	79	AA	AA	GG	TT	TG	AG
1233	0	44	23.6	140	32	141	AA	AA	GG	TT	GG	GG
1234	0	54	21.7	172	28	326	AA	AG	GG	TT	GG	AG
1235	0	68	23.2	142	49	251	AA	GG	GG	TT	TG	AG
1236	0	40	26.9	170	36	165	AA	AA	TG	TT	TG	AG
1237	0	44	24.2	147	42	91	AA	AG	GG	CT	TT	AA
1238	0	40	21.2	216	42	93	AA	AA	GG	TT	TG	AG
1239	0	44	23.4	181	45	58	AA	AA	GG	CT	TT	AG
1240	0	64	?	220	63	44	AA	AA	GG	CT	TG	AG
1241	0	62	22.2	175	42	385	AG	AG	GG	CT	GG	AG
1242	0	67	?	223	48	110	AA	GG	GG	CT	TG	AG
1243	0	69	18.3	189	74	107	AA	AA	TG	CT	GG	AG
1244	0	50	?	239	52	77	AA	AG	TG	TT	GG	AG
1245	0	67	24.1	167	58	202	AA	AA	TG	TT	TG	AA
1246	0	49	25.6	193	45	286	AG	AA	GG	TT	GG	AG
1247	0	68	?	273	65	148	AG	AA	TG	TT	GG	AA
1248	0	42	25.8	239	59	191	AA	AA	TG	TT	TG	AG
1249	0	52	22.5	204	50	378	AG	AA	GG	TT	TT	AA
1250	0	60	22.2	225	56	183	AG	AA	TG	TT	TG	AG
1251	0	64	24.8	192	56	55	AA	AA	GG	CT	GG	AG
1252	0	41	26	217	48	183	AA	AG	GG	TT	TG	AA
1253	0	50	21.6	243	43	62	AG	AG	TG	CT	TG	AG
1254	0	68	26.2	223	43	346	AA	AA	GG	TT	GG	AG
1255	0	40	23.7	201	38	125	AA	AG	GG	TT	GG	GG
1256	0	41	20.7	196	44	104	AA	AG	GG	CT	GG	GG
1257	0	47	25.7	205	43	445	GG	AG	GG	CT	TG	AG
1258	0	43	?	198	44	92	AA	AG	TG	TT	TT	GG
1259	0	45	22.5	177	36	141	AA	AA	TG	TT	TG	GG
1260	0	44	19.1	179	58	60	AA	AG	GG	CT	GG	AG
1261	0	49	?	158	35	91	AA	AG	GG	TT	GG	AG
1262	0	41	19.2	178	68	72	AA	AG	GG	TT	TG	AG
1263	0	52	27.7	266	40	149	AA	AG	GG	TT	GG	AA
1264	0	46	22.9	199	54	127	AA	AA	GG	CT	TG	AA
1265	0	46	?	166	42	97	AA	AG	GG	TT	TG	AG
1266	0	67	22.1	166	51	68	AA	AA	TT	TT	TG	AG
1267	0	52	?	217	42	287	AA	AA	GG	TT	TG	AG
1268	0	48	20.8	181	60	79	AA	AG	GG	TT	GG	GG
1269	0	62	23.5	236	53	653	AG	GG	GG	TT	TG	AG
1270	0	40	?	247	51	200	AA	AG	GG	TT	TT	AA
1271	0	53	22.9	214	34	448	AG	AG	GG	TT	TG	AG
1272	0	59	23.5	164	42	102	AA	AG	TG	TT	TG	GG
1273	0	45	20.7	261	64	84	AG	AG	GG	TT	GG	AA
1274	0	43	36.1	206	31	406	AA	GG	GG	TT	GG	AG
1275	0	53	?	189	40	91	AA	AG	GG	TT	TG	AG
1276	0	59	22.5	132	45	52	AA	AG	GG	CC	GG	AA
1277	0	61	30.9	236	57	240	AA	AA	GG	TT	TG	AG
1278	0	67	19.6	136	48	59	AA	AA	TG	TT	GG	AG
1279	0	43	18.6	207	54	157	AG	AA	GG	TT	GG	AG
1280	0	42	21.3	239	52	209	AA	AG	GG	TT	TG	AA
1281	0	43	24.5	198	51	166	AA	AA	TG	TT	TG	AG
1282	0	43	19.3	166	64	88	AA	AA	TG	TT	GG	AA
1283	0	45	21	278	48	147	AA	AA	TG	TT	TG	AA
1284	0	54	25.4	168	56	81	AA	AA	GG	TT	GG	AA
1285	0	57	25.7	161	42	249	AA	AG	TG	TT	TG	GG
1286	0	57	26.4	178	51	76	AA	AA	TG	TT	GG	GG
1287	0	59	?	148	67	129	AA	AG	TG	CT	GG	AA
1288	0	46	?	230	45	306	AA	AA	GG	TT	TG	GG
1289	0	46	26.2	223	49	221	AA	AG	GG	TT	TG	AG
1290	0	46	26.1	291	54	188	AA	AA	GG	CT	TG	AG
1291	0	44	22.1	194	37	645	AA	GG	GG	CT	GG	AG
1292	0	48	23.8	172	57	62	AA	AG	GG	TT	GG	AG
1293	0	40	22.6	180	47	220	AG	AG	GG	CT	TG	AG
1294	0	45	22.8	190	50	173	AA	AA	GG	TT	TG	AG
1295	0	41	23.4	153	57	50	AG	AA	GG	TT	GG	AG
1296	0	50	?	239	46	174	AA	AG	GG	TT	TG	GG
1297	0	53	23.2	176	39	322	AA	AA	TG	TT	GG	AG
1298	0	56	?	197	44	126	AA	AA	TG	TT	TG	AA
1299	0	45	25.8	216	58	176	AA	AA	TG	CT	TT	GG
1300	0	42	21.2	176	42	85	AA	AG	TG	CT	TT	AA
1301	0	47	20.8	214	50	83	AA	AA	GG	TT	GG	AA
1302	0	44	30.4	192	51	120	AA	AG	TG	CT	GG	AG
1303	0	43	21.6	186	52	128	AA	AA	TG	TT	GG	AG
1304	0	44	26.9	229	44	175	AA	AG	GG	TT	GG	AG
1305	0	52	22.1	154	43	79	AG	AA	TG	TT	TG	AA
1306	0	69	?	187	38	78	AA	AA	GG	CT	GG	AG
1307	0	48	29.9	183	48	90	AA	AA	TG	TT	TG	AA
1308	0	50	24.5	198	37	84	AA	AG	TG	CT	TT	AG
1309	0	41	29	167	47	190	AA	AA	GG	CT	TT	AA
1310	0	42	?	204	54	133	AA	AA	TG	TT	GG	AA
1311	0	43	27.4	208	37	170	AG	AA	GG	TT	GG	AA
1312	0	40	22.1	198	60	64	AA	AA	GG	TT	TG	AG
1313	0	50	?	178	36	218	AA	AG	TG	TT	TT	GG
1314	0	49	22.1	167	58	153	AG	AA	GG	TT	GG	AG
1315	0	43	19.1	231	57	234	AA	AA	GG	TT	GG	GG
1316	0	43	?	151	52	111	AA	AA	TG	TT	TT	AA
1317	0	40	29	265	55	198	AA	AA	TG	TT	TT	AG
1318	0	61	24.7	192	33	398	GG	AG	TG	CT	TG	AG
1319	0	60	?	220	49	94	AA	AG	GG	TT	GG	AG
1320	0	63	25.8	215	32	180	AA	AA	TT	TT	GG	AA
1321	0	49	24.6	186	58	110	AA	AA	TG	TT	GG	AG
1322	0	42	?	214	42	116	AA	AG	GG	TT	GG	AG
1323	0	61	25.7	220	51	125	AA	AG	GG	TT	GG	AA
1324	0	48	27.9	197	38	635	AA	AA	GG	TT	GG	GG
1325	0	46	27.6	223	39	131	GG	AA	TT	CT	TG	AG
1326	0	55	27.4	204	27	189	AA	AA	GG	TT	GG	AA
1327	0	65	23.1	176	61	182	AA	AG	GG	CT	TG	GG
1328	0	67	24	242	37	172	AA	AG	TG	TT	GG	AG
1329	0	41	23.1	206	45	158	AA	AG	GG	TT	TG	AG
1330	0	64	29.5	167	39	152	AA	AA	GG	TT	TT	AA
1331	0	44	30.1	216	41	195	AA	AA	GG	CT	TT	AG
1332	0	64	22.3	221	61	150	AG	AA	GG	CC	GG	AG
1333	0	66	25	290	48	161	AG	AA	TG	TT	GG	AG
1334	0	45	20.3	175	50	109	AA	AA	GG	TT	GG	AG
1335	0	53	26.8	235	43	176	AG	AA	GG	TT	TT	AG
1336	0	61	?	152	42	99	AA	AA	TG	TT	GG	GG
1337	0	66	?	126	16	683	AA	AG	GG	CT	TG	AG
1338	0	66	?	181	37	96	AG	AG	TG	TT	GG	AG
1339	0	56	26.2	198	45	112	AA	AA	GG	TT	TT	AG
1340	0	41	24	302	60	75	AA	AA	GG	TT	TG	AG
1341	0	58	25.5	161	36	253	AA	AG	TG	TT	GG	AG
1342	0	66	22.1	296	64	209	AG	AA	GG	TT	TG	AA
1343	0	65	25.7	254	49	201	AA	AA	GG	TT	TG	AG
1344	0	60	22.9	198	68	56	AG	AA	TG	CT	TT	GG
1345	0	63	24.8	230	51	169	AA	AA	GG	TT	TT	AG
1346	0	41	25.8	232	61	92	AA	AA	GG	TT	TT	AG
1347	0	48	?	163	34	273	AA	AA	GG	CT	TG	AG
1348	0	67	26.5	166	32	131	GG	AG	GG	TT	TG	AA
1349	0	45	23.1	220	43	111	AA	AA	TG	TT	TG	AA
1350	0	56	27.7	233	49	210	AG	AA	TT	CT	TG	AG
1351	0	44	?	210	29	1230	AA	AG	TG	TT	GG	AG
1352	0	57	?	172	37	269	AA	AA	TG	TT	GG	AG
1353	0	41	21.3	196	42	163	AG	AG	GG	CT	TT	AA
1354	0	46	21.7	183	43	64	AA	AA	TG	TT	GG	AG
1355	0	59	?	122	48	74	AA	AA	GG	TT	TG	AG
1356	0	41	21.7	166	66	127	AA	AG	TG	TT	TT	AG
1357	0	44	23.9	164	46	120	AA	AG	TG	CT	TT	AG
1358	0	48	26.9	249	43	139	AA	AA	TT	TT	TG	AG
1359	0	58	20.8	240	60	115	AA	AG	GG	CT	TG	AG
1360	0	68	?	171	58	87	AA	AG	TG	CT	GG	AG
1361	0	43	23.2	240	60	161	AA	AA	TG	CT	TG	AA
1362	0	56	?	197	54	94	AA	AG	GG	CT	TG	GG
1363	0	65	21.4	152	59	67	AA	AG	TG	CT	GG	AG
1364	0	43	24.3	171	48	175	AA	AA	GG	TT	TG	AG
1365	0	64	?	180	46	114	AA	AG	GG	TT	GG	AA
1366	0	48	?	169	33	226	AA	AA	GG	TT	GG	AG
1367	0	56	?	241	52	82	AG	AA	TG	TT	TG	GG
1368	0	63	20.2	163	65	54	AA	AG	GG	CC	TG	AG
1369	0	53	24.8	212	37	246	GG	AA	GG	CT	TG	AA
1370	0	44	27.5	178	42	128	AA	AA	TG	CT	GG	AG
1371	0	44	30.8	290	53	167	AA	AA	TG	CT	GG	GG
1372	0	53	24.7	302	26	1490	AA	AA	TG	TT	TG	GG
1373	0	47	24.9	213	49	177	AA	AA	GG	TT	TG	AA
1374	0	50	24.5	205	64	107	AA	AA	GG	TT	TG	GG
1375	0	61	25.8	197	34	158	AA	AA	GG	CT	TG	GG
1376	0	48	25.6	198	37	362	AA	AA	GG	TT	TT	AA
1377	0	42	27.6	247	38	155	AA	AA	TG	TT	GG	AG
1378	0	49	23.1	141	52	57	AA	AG	GG	TT	GG	GG
1379	0	44	26.9	208	28	292	AA	AA	TT	TT	TG	AG
1380	0	45	24.9	237	47	270	AA	GG	GG	CT	TG	AA
1381	0	42	25.4	192	52	153	AA	GG	GG	TT	GG	AA
1382	0	58	22.6	153	42	148	AA	AG	GG	TT	GG	AA
1383	0	51	26.6	152	30	363	AA	GG	GG	CT	TG	AG
1384	0	64	?	246	56	160	AA	AG	GG	CT	GG	AG
1385	0	46	23.1	249	51	264	AA	AA	GG	TT	TG	AG
1386	0	57	?	192	71	78	AA	AG	GG	CT	TG	AA
1387	0	47	21.4	189	45	204	AA	AA	TG	TT	TG	GG
1388	0	52	?	179	48	267	AA	AA	TG	TT	TG	AG
1389	0	60	21.7	192	67	125	AA	AA	GG	CT	TG	AA
1390	0	69	?	188	40	124	AA	AA	TG	TT	TG	AA
1391	0	44	26.2	245	27	808	AA	AG	GG	CT	GG	GG
1392	0	53	22.5	197	50	149	AG	AG	GG	TT	GG	AG
1393	0	60	26.1	164	40	236	AG	AG	GG	TT	GG	GG
1394	0	40	26.4	231	49	122	AG	AA	TT	CT	TG	AG
1395	0	56	?	185	43	139	AA	AA	GG	TT	TG	AG
1396	0	52	?	217	61	121	AA	AA	TG	TT	GG	AA
1397	0	43	22.5	251	66	187	AA	AG	GG	TT	TT	AA
1398	0	59	?	166	49	216	AG	AG	GG	TT	TG	AA
1399	0	51	25	192	42	177	AG	AA	GG	CT	TT	AG
1400	0	49	24.1	202	61	162	AG	AG	TG	CT	TG	AG
1401	0	41	25.4	235	56	94	AA	AA	TG	TT	TG	AG
1402	0	41	25.4	189	34	44	AA	AA	TG	TT	GG	AG
1403	0	51	23.3	232	53	98	AA	AA	TG	TT	GG	AG
1404	0	68	24.3	192	69	66	AG	AA	TG	CT	GG	AG
1405	0	52	?	161	58	126	AA	AA	TG	TT	TG	AG
1406	0	64	?	172	33	113	AA	AA	GG	CT	GG	AG
1407	0	40	27.3	256	53	264	AA	AG	GG	CT	TG	AG
1408	0	51	21.1	219	80	137	AA	AA	GG	CT	TT	AG
1409	0	47	?	192	38	160	AA	AA	TT	CT	GG	GG
1410	0	69	23.1	201	34	169	AA	AA	GG	TT	GG	AA
1411	0	41	?	284	26	780	AA	AA	GG	TT	GG	AA
1412	0	47	21.1	210	44	84	AG	AA	TT	TT	GG	GG
1413	0	69	?	179	45	145	GG	AG	GG	CC	TG	AG
1414	0	48	?	168	64	94	AG	AA	GG	TT	TG	AG
1415	0	56	24.5	223	38	317	AA	AA	GG	CT	TG	AA
1416	0	56	23.5	214	31	168	AA	AA	GG	TT	TG	AA
1417	0	63	?	162	42	151	AG	AA	GG	CT	TG	AA
1418	0	46	25.7	154	40	275	AA	AA	GG	TT	GG	AG
1419	0	67	?	285	70	138	AA	AA	GG	CT	GG	AG
1420	0	49	24.5	175	36	232	AG	AA	TG	TT	GG	AG
1421	0	59	26.6	171	48	198	AG	AA	GG	TT	TG	GG
1422	0	41	?	203	50	110	AA	AA	GG	TT	GG	GG
1423	0	57	22.9	176	33	202	AA	AA	GG	TT	GG	AG
1424	0	63	17.2	190	58	78	AA	AA	TT	CT	TG	AG
1425	0	47	?	188	63	98	AA	AG	GG	CT	TT	AG
1426	0	63	24.6	240	70	124	AA	AA	GG	CT	TT	AG
1427	0	65	24.6	200	30	371	AA	AG	TG	TT	TG	AG
1428	0	51	26.3	184	45	255	AA	AA	TT	CT	GG	AA
1429	0	53	24.7	226	37	349	AA	AG	GG	TT	TG	AG
1430	0	41	27.2	254	38	174	AG	AA	TG	TT	GG	AG
1431	0	58	?	176	34	127	AA	AG	TG	TT	GG	AG
1432	0	48	24.7	242	43	278	AA	AG	GG	TT	GG	AG
1433	0	65	18.6	90	32	83	AA	AA	GG	TT	GG	AA
1434	0	54	24.5	202	45	185	AA	AG	TG	TT	TG	GG
1435	0	49	27.5	196	60	64	AA	AG	GG	TT	GG	AG
1436	0	42	26.3	208	39	256	AA	AA	GG	TT	GG	AG
1437	0	43	26.6	174	33	312	AA	AG	TG	TT	TG	AG
1438	0	62	?	167	35	220	AA	AG	GG	TT	GG	AG
1439	0	57	23.4	177	39	327	AG	AG	GG	CT	TG	AG
1440	0	43	19.8	167	49	45	AA	AA	TT	TT	TG	AA
1441	0	49	24.4	191	37	344	AA	AA	TG	TT	TG	AA
1442	0	50	25.1	320	49	111	AG	AG	TG	CT	TT	AA
1443	0	50	?	211	43	168	AA	AA	TG	TT	GG	AG
1444	0	60	20.9	260	59	106	AA	AA	GG	TT	TT	AA
1445	0	56	24.8	177	53	84	AA	AA	GG	TT	GG	AG
1446	0	41	?	182	63	81	AA	AA	TG	CC	GG	AA
1447	0	44	24.7	204	34	308	AA	AG	GG	TT	TG	GG
1448	0	63	20.9	208	34	289	AA	AA	GG	TT	TG	AG
1449	0	48	21.8	236	55	95	GG	AG	GG	TT	GG	GG
1450	0	48	28.4	219	43	224	AA	GG	GG	TT	TG	AG
1451	0	68	?	239	54	86	AG	AA	GG	TT	TG	GG
1452	0	53	25.3	182	50	148	AA	AG	GG	CT	TT	AG
1453	0	69	23.4	222	50	119	AA	GG	GG	TT	TG	AA
1454	0	42	25.8	179	33	341	AA	GG	GG	TT	TG	AG
1455	0	51	?	164	52	69	AG	AA	GG	CT	TG	AG
1456	0	40	27.7	237	33	659	AG	AA	GG	TT	TG	AG
1457	0	64	?	169	51	91	AA	AG	TG	CC	GG	AG
1458	0	63	?	173	38	157	AG	AA	GG	TT	TG	AG
1459	0	46	22.6	205	48	94	AA	AG	GG	CT	TT	AA
1460	0	50	25.8	203	41	267	AA	AG	TG	TT	TG	AG
1461	0	54	26.8	251	49	173	AA	AA	GG	TT	GG	GG
1462	0	68	23.6	242	35	290	AA	AA	GG	TT	GG	AA
1463	0	47	27.6	163	35	112	AA	AA	TG	TT	GG	AA
1464	0	42	32.5	159	43	81	GG	AG	GG	TT	TG	AG
1465	0	40	28.4	204	37	144	AA	AA	TG	TT	GG	AG
1466	0	55	18.7	141	56	64	AA	AA	GG	CT	TT	AG
1467	0	47	27.7	188	59	190	AA	AA	TG	TT	TG	AG
1468	0	67	?	171	62	56	AA	AA	GG	CT	GG	AG
1469	0	51	30	175	43	169	AA	AA	GG	CT	TG	AA
1470	0	69	20.6	153	63	90	AG	AG	GG	TT	GG	AG
1471	0	59	21.5	147	26	373	AA	AA	GG	CT	TG	AA
1472	0	62	34.2	224	36	309	AA	AA	TG	TT	GG	AA
1473	0	46	22.3	146	31	184	AG	AG	GG	TT	GG	AG
1474	0	45	27.9	211	29	106	AG	AA	TG	CT	TG	GG
1475	0	64	?	196	36	93	AA	AA	GG	TT	GG	AG
1476	0	47	29.9	168	38	245	AA	AA	TG	CT	TG	AA
1477	0	63	?	230	26	270	AA	AA	GG	TT	GG	AA
1478	0	60	22.4	173	47	163	AG	AA	GG	TT	TT	AG
1479	0	46	?	205	35	241	AA	AA	GG	TT	GG	AG
1480	0	43	25.1	223	55	114	AA	AA	TG	TT	TG	AG
1481	0	42	22.8	227	53	76	AG	AA	GG	CT	TG	AG
1482	0	43	24.2	211	49	134	AA	AG	GG	TT	GG	AG
1483	0	46	23.3	184	47	176	AG	AA	TG	TT	TG	AG
1484	0	45	25.8	209	42	91	AG	AA	TG	TT	TG	AA
1485	0	43	22.7	147	50	111	AA	AA	TT	TT	TG	AA
1486	0	67	22.3	150	53	240	AA	AG	GG	TT	GG	AG
1487	0	44	21.9	221	39	191	AA	AG	GG	TT	TG	AG
1488	0	46	21.8	240	54	110	AA	AA	GG	CT	GG	AA
1489	0	54	26.1	164	51	112	AG	AG	GG	TT	TG	AG
1490	0	65	18.4	199	80	94	AA	AA	GG	CT	GG	AG
1491	0	61	27.2	201	42	520	AA	AA	GG	CT	TG	AG
1492	0	55	30.5	200	39	175	AG	AA	GG	TT	GG	GG
1493	0	41	18.9	246	57	171	AA	AG	TG	CT	GG	GG
1494	0	45	25.1	186	38	165	AA	AG	GG	TT	GG	GG
1495	0	58	19.6	266	79	56	GG	AA	GG	TT	TG	GG
1496	0	54	?	219	43	128	AA	AG	GG	TT	TG	AG
1497	0	65	20.4	248	66	200	AA	AA	GG	TT	TG	AG
1498	0	48	?	211	39	136	AA	AA	GG	TT	GG	AA
1499	0	48	24.1	225	50	116	AA	AA	GG	TT	GG	AG
1500	0	42	21.2	161	47	59	AG	AG	GG	TT	GG	AG
1501	0	57	24.2	192	32	341	AA	AA	GG	TT	GG	GG
1502	0	57	23.3	195	38	321	AA	AG	GG	TT	GG	GG
1503	0	61	25	229	73	86	AA	AA	TG	TT	TG	AG
1504	0	49	18.9	240	95	40	AG	AA	GG	TT	TG	AA
1505	0	53	26.6	268	57	127	AA	AG	GG	CT	TG	AA
1506	0	49	25.8	227	39	338	AA	AA	GG	TT	GG	GG
1507	0	54	33.2	189	42	199	AG	AG	GG	TT	GG	AG
1508	0	52	?	186	51	75	AG	AA	GG	CT	TT	AG
1509	0	43	27.8	222	35	78	AG	AA	TG	CT	TG	AG
1510	0	56	?	137	49	95	AA	AA	GG	CT	GG	AG
1511	0	67	26.2	232	43	163	AA	AG	GG	TT	TG	AA
1512	0	58	24.1	241	43	181	AG	AG	GG	TT	GG	AG
1513	0	44	29.6	143	32	116	AG	AA	GG	TT	GG	AG
1514	0	41	25.6	216	38	124	AG	AG	GG	TT	TG	GG
1515	0	56	?	143	30	132	AG	AA	TG	TT	GG	AA
1516	0	41	24.7	181	66	62	AA	AA	TG	CT	TT	AA
1517	0	42	25.2	251	40	465	AA	AA	GG	TT	GG	AG
1518	0	53	28.2	249	37	57	AA	AA	GG	TT	GG	AA
1519	0	54	21.9	211	40	388	AA	AG	GG	TT	TG	AA
1520	0	63	28.6	164	33	117	AA	AG	GG	TT	GG	AA
1521	0	57	29.5	197	31	87	AA	AG	GG	TT	TG	AG
1522	0	61	?	178	56	79	AG	AA	TG	CT	GG	AG
1523	0	42	27.4	224	37	307	AG	AG	GG	TT	TG	GG
1524	0	54	?	198	39	307	AA	AA	GG	TT	GG	AA
1525	0	40	23.9	190	36	56	AA	AA	GG	CT	GG	AA
1526	0	65	21.6	223	55	88	AA	AG	TG	TT	TG	AA
1527	0	57	24.2	195	52	67	AA	AA	GG	TT	TG	AG
1528	0	50	20.9	202	40	168	AA	AG	GG	CT	TG	GG
1529	0	69	?	151	33	118	AA	AG	GG	TT	GG	GG
1530	0	47	23.8	295	47	183	AA	AA	TG	TT	GG	AA
1531	0	61	?	183	45	123	AA	AG	GG	CT	GG	AG
1532	0	44	27	195	56	294	AA	AG	GG	TT	GG	AG
1533	0	42	23.4	245	53	94	AG	AA	TG	TT	GG	AG
1534	0	62	26.1	226	46	108	AA	AA	TG	TT	GG	GG
1535	0	55	21.9	238	49	126	AA	AG	TG	CT	TG	AG
1536	0	48	27.3	264	43	332	AA	AA	GG	CT	GG	AG
1537	0	42	19.7	240	47	88	AA	AA	TG	TT	GG	AA
1538	0	62	25	228	52	93	AA	AA	TG	TT	TG	AA
1539	0	60	18.7	169	56	87	GG	AA	GG	TT	GG	AG
1540	0	42	23.6	203	43	124	AA	AA	TT	CT	GG	AG
1541	0	55	?	209	42	110	AG	AA	TG	CT	GG	AG
1542	0	59	29.2	181	34	113	AA	AA	GG	CT	TT	AG
1543	0	60	28.3	238	39	262	AA	AG	GG	TT	TG	AG
1544	0	41	20.1	181	60	75	AA	AA	GG	CT	GG	AA
1545	0	41	30.3	242	40	236	AA	AG	TG	CT	GG	GG
1546	0	61	?	159	42	175	AG	GG	GG	TT	GG	GG
1547	0	56	21.8	236	48	119	AA	AA	TG	CT	TT	AG
1548	0	47	25.7	193	40	72	AA	AA	TG	CT	TT	AG
1549	0	43	?	191	39	214	AA	AA	TG	TT	TT	AG
1550	0	65	?	199	49	128	AG	AA	TT	CT	GG	AG
1551	0	42	22.8	192	52	123	AG	AG	GG	TT	GG	AA
1552	0	41	25.4	140	64	141	AA	AA	GG	CT	TG	AA
1553	0	45	25.2	217	43	125	AG	AA	GG	TT	TG	AA
1554	0	43	21.7	212	58	284	AG	AA	GG	TT	TG	AA
1555	0	62	23.8	202	32	486	AA	AG	GG	CT	TG	AG
1556	0	44	28.3	230	65	295	AA	AA	GG	TT	TG	AG
1557	0	68	15.9	146	48	86	AA	AA	GG	CT	TG	AA
1558	0	43	33	293	41	222	AA	AG	GG	TT	TG	AG
1559	0	68	?	150	46	111	AA	AA	TG	TT	TT	AG
1560	0	58	23.9	231	45	70	AA	AG	GG	CT	TG	AG
1561	0	46	25.6	191	39	68	AA	GG	GG	CT	GG	AA
1562	0	45	?	139	45	193	AA	AA	GG	TT	TG	AA
1563	0	55	21.7	135	26	151	AG	AG	GG	TT	TG	AG
1564	0	50	?	166	35	152	AG	AA	GG	TT	GG	AA
1565	0	46	24.2	212	49	131	AA	AA	GG	TT	GG	AG
1566	0	60	15.1	131	42	352	AA	AG	GG	TT	TG	AG
1567	0	50	?	185	49	87	AA	AA	TG	CC	GG	AG
1568	0	42	26.3	276	61	282	AG	AG	GG	TT	TG	AA
1569	0	47	25.4	184	48	153	AA	AG	GG	TT	GG	AG
1570	0	50	28.3	205	37	182	AA	AG	TG	TT	GG	GG
1571	0	68	26.1	219	37	91	GG	AA	TG	TT	GG	GG
1572	0	47	24.6	274	54	162	AA	AG	GG	CT	GG	GG
1573	0	61	22.9	218	51	114	AG	AG	GG	TT	TT	AG
1574	0	68	?	261	85	55	AG	AG	GG	CT	GG	AA
1575	0	48	20.6	305	73	134	AA	AG	TG	CT	TG	GG
1576	0	43	30.1	261	36	262	AA	AA	TG	CT	GG	AG
1577	0	52	23	207	31	522	AG	AA	GG	CT	GG	AA
1578	0	45	?	182	35	252	AA	AG	TG	TT	TG	AG
1579	0	58	24.1	178	38	327	AA	AA	GG	TT	GG	GG
1580	0	44	23.7	176	45	87	AA	AA	GG	TT	TG	AA
1581	0	51	26.4	191	33	166	AA	AG	GG	CT	TG	AA
1582	0	52	20.1	124	72	97	AA	AA	GG	TT	TG	AG
1583	0	42	21.1	175	45	83	AA	AG	TG	CT	TG	AG
1584	0	56	?	218	51	137	AA	AG	GG	CC	GG	GG
1585	0	43	24.7	221	37	159	AA	AA	TG	TT	TG	AA
1586	0	43	24.2	249	78	91	AA	AG	TG	CT	TG	AG
1587	0	68	27.2	147	44	126	AG	AA	TG	CC	GG	AA
1588	0	47	24.9	181	40	122	AG	AA	TT	CT	GG	AG
1589	0	43	21.1	187	52	45	AA	AA	TT	TT	TG	AA
1590	0	59	32.1	170	47	104	AA	AA	TG	CT	TG	AA
1591	0	45	22.2	165	37	116	AG	AA	TT	TT	GG	AG
1592	0	51	?	201	36	302	AA	AA	GG	TT	TG	AG
1593	0	42	?	195	43	160	AA	AA	TG	TT	GG	AA
1594	0	41	24.2	281	52	231	AA	AA	TT	TT	GG	AA
1595	0	65	18.1	145	61	128	AG	AG	GG	TT	TG	AG
1596	0	40	27	173	38	168	AA	AG	GG	TT	TG	AG
1597	0	46	27.5	215	36	263	AA	AA	GG	TT	TT	GG
1598	0	50	28.9	214	48	172	AA	AA	TG	CT	GG	AA
1599	0	55	23.8	160	32	172	AG	AA	GG	TT	GG	AG
1600	0	49	24.8	226	48	173	AG	AA	TG	TT	GG	AA
1601	0	47	26.5	240	44	135	GG	AA	GG	TT	GG	GG
1602	0	54	?	157	66	90	AA	AA	TT	TT	TG	AG
1603	0	52	26.6	156	36	82	AA	AA	GG	TT	GG	AG
1604	0	51	26.6	221	46	127	AA	AA	GG	CT	TG	AG
1605	0	45	27.4	166	50	114	AA	AG	GG	TT	TG	AA
1606	0	47	23.1	232	47	103	AA	AG	GG	CT	GG	AG
1607	0	63	23.4	225	76	105	AA	AG	GG	CT	TG	AA
1608	0	60	?	238	59	145	AA	AA	GG	TT	GG	AG
1609	0	48	30.8	174	40	97	AA	AA	GG	TT	GG	AG
1610	0	43	23.6	200	52	73	AA	AG	GG	CT	GG	AG
1611	0	59	23.7	172	61	63	AA	AA	GG	TT	TT	AG
1612	0	46	26	199	43	98	AA	AG	GG	CT	TG	AG
1613	0	40	26.5	216	42	224	AA	AG	GG	CT	TG	AA
1614	0	43	26.1	298	54	131	AA	AG	GG	CT	TT	AG
1615	0	65	22.6	190	48	59	AA	AG	TG	CT	GG	AG
1616	0	45	24.6	180	42	220	AA	AA	TG	TT	TG	AA
1617	0	67	24.5	203	54	144	AA	AG	GG	TT	GG	AG
1618	0	43	?	164	70	75	AA	AA	TG	TT	TG	AG
1619	0	47	26.3	208	37	242	AA	AA	GG	TT	GG	AG
1620	0	44	27.2	180	37	75	AA	AA	GG	TT	TG	AG
1621	0	67	26.5	205	37	120	GG	AA	GG	TT	TG	AA
1622	0	42	20.3	119	52	167	AA	AA	GG	TT	GG	AG
1623	0	43	23.4	155	44	360	AA	AG	GG	TT	GG	AG
1624	0	47	20.6	194	43	103	AA	AA	TG	TT	TG	AG
1625	0	45	23	249	44	539	AA	AA	GG	TT	GG	AG
1626	0	41	22.6	171	40	218	AA	AA	TG	TT	TG	GG
1627	0	53	?	198	52	93	AA	AA	GG	CT	GG	AA
1628	0	44	23.4	206	68	58	AA	AA	TG	CC	TG	GG
1629	0	45	?	221	37	380	AG	AG	GG	CT	TG	AG
1630	0	42	22	200	40	51	AA	AA	TT	TT	GG	AG
1631	0	62	23.9	211	41	108	AA	AA	GG	TT	TG	GG
1632	0	61	19.1	157	53	63	AG	AA	TG	CT	GG	AG
1633	0	62	22.2	152	45	101	AA	AA	TG	TT	GG	AG
1634	0	47	?	196	58	104	AA	AA	TT	TT	TG	AA
1635	0	44	24.4	196	31	439	AA	AG	GG	TT	GG	AA
1636	0	59	28.2	248	41	251	AA	AG	GG	CT	TT	AG
1637	0	64	18.4	238	78	79	AA	AA	TG	CT	TG	AG
1638	0	47	28.2	187	48	143	AG	AA	GG	TT	TG	AA
1639	0	66	25.2	222	39	176	AA	AA	GG	CT	TG	AG
1640	0	40	24.1	219	51	105	AA	AG	TG	CT	TG	AG
1641	0	64	19.3	173	87	69	AG	AG	GG	CC	GG	AG
1642	0	64	19.7	144	70	63	AA	AA	GG	CT	TG	GG
1643	0	58	21	243	50	54	AA	AA	GG	CT	GG	AA
1644	0	57	25.8	228	47	51	AA	AA	GG	CT	GG	AG
1645	0	64	26.1	189	50	121	AA	AA	GG	CT	GG	AA
1646	0	43	20.7	183	114	62	AA	AG	GG	CC	TG	AA
1647	0	66	?	207	56	89	AA	AG	GG	TT	GG	GG
1648	0	49	24.5	237	47	90	AA	AA	GG	TT	GG	AG
1649	0	68	?	223	44	920	AA	AA	TG	TT	TG	AG
1650	0	58	22.3	289	53	344	AA	AA	TG	TT	GG	GG
1651	0	44	24.5	196	43	218	AA	AG	GG	TT	TT	AG
1652	0	65	25	285	35	236	AG	AA	TG	TT	TG	GG
1653	0	53	25.8	158	39	44	AA	AA	GG	CC	GG	AA
1654	0	66	26.2	200	67	97	AA	AG	GG	CT	TG	AG
1655	0	50	26.5	234	42	724	AA	AA	TG	CT	TG	AG
1656	0	57	17.6	175	91	75	AA	AA	TG	CC	TG	AA
1657	0	64	?	217	37	99	AG	AG	GG	TT	GG	AG
1658	0	55	24.3	176	31	181	AA	AA	GG	CT	TG	AG
1659	0	64	20.6	190	47	174	AA	AA	GG	CT	TG	AA
1660	0	40	26.6	223	36	427	AA	AG	GG	TT	TG	AG
1661	0	62	24.1	201	68	112	AA	AA	TG	TT	TG	AG
1662	0	46	23.5	236	39	288	AA	AG	GG	CT	GG	AG
1663	0	43	24.2	188	41	101	AA	AA	GG	TT	TT	AG
1664	0	50	?	269	63	125	AA	AA	GG	TT	TT	AA
1665	0	42	25.7	142	39	138	AA	AA	TT	TT	TG	GG
1666	0	55	?	156	42	131	AA	AA	TG	TT	GG	AA
1667	0	53	32.5	226	43	115	AA	AA	TG	CC	TT	AG
1668	0	40	19.2	164	77	91	AA	AA	TG	CT	TG	AG
1669	0	41	27.9	219	49	141	AA	AA	TG	TT	TG	GG
1670	0	51	21.7	224	52	152	GG	AG	TG	CT	TG	AG
1671	0	49	23.9	162	52	58	AA	AA	TG	TT	GG	AA
1672	0	45	24.2	228	49	117	AG	AA	TG	TT	TG	AG
1673	0	43	24.2	159	33	335	AA	AA	GG	TT	TG	AA
1674	0	44	28	170	38	156	AG	AA	TG	CT	TT	AG
1675	0	67	?	139	40	137	AG	AG	TG	TT	TG	GG
1676	0	68	24.8	213	57	289	AA	AG	TG	TT	GG	AA
1677	0	68	27.6	173	40	162	AA	AA	GG	TT	TT	AG
1678	0	60	?	168	56	104	AG	AA	TG	TT	TG	AA
1679	0	68	24.7	185	46	71	AA	AA	TG	TT	GG	GG
1680	0	53	20.5	216	64	55	AA	AA	TG	CT	TT	AA
1681	0	51	20.9	129	47	76	AA	AA	GG	TT	TT	AG
1682	0	43	25.2	157	36	139	AA	AG	TG	TT	TG	GG
1683	0	57	?	203	26	256	AG	AA	GG	TT	GG	GG
1684	0	46	18.9	235	65	88	AA	AG	GG	TT	GG	AG
1685	0	61	20	131	42	108	AA	AA	GG	TT	TG	GG
1686	0	43	27	203	40	247	AA	AG	GG	TT	TG	AG
1687	0	55	24	171	51	168	AA	AG	TG	TT	GG	AA
1688	0	47	29	215	42	229	AA	AA	TG	TT	TG	AG
1689	0	61	27	237	36	115	AA	AA	GG	TT	GG	AA
1690	0	54	23.1	206	70	204	AG	AG	GG	TT	TG	AA
1691	0	59	24.2	209	38	96	AA	AA	TG	TT	TG	AG
1692	0	54	26	214	50	92	AA	GG	GG	TT	TT	AA
1693	0	52	20.8	200	59	31	AA	AA	GG	TT	TG	AA
1694	0	53	24.4	190	47	58	AG	AG	GG	CT	GG	AG
1695	0	69	22.6	201	47	76	AA	AG	TG	TT	TG	AA
1696	0	64	25	248	55	142	AG	AA	GG	TT	GG	AA
1697	0	47	23.8	161	33	171	AG	AG	TG	TT	GG	AA
1698	0	43	?	235	46	135	AG	AA	GG	CT	TG	GG
1699	0	65	?	203	43	109	AA	GG	GG	TT	GG	AA
1700	0	65	21.2	157	39	148	AA	AG	GG	TT	TT	AG
1701	0	53	?	190	40	177	AA	AG	GG	CT	GG	AA
1702	0	54	23.2	190	48	117	AA	AA	GG	TT	TG	GG
1703	0	45	23	181	42	121	AA	AA	TG	TT	TG	AG
1704	0	41	23	157	56	189	AA	AA	GG	TT	TT	AG
1705	0	59	26.5	212	48	143	AA	AA	GG	TT	GG	GG
1706	0	42	30.1	196	49	278	AA	AG	TG	TT	GG	AG
1707	0	64	?	176	55	50	AA	AG	GG	TT	GG	GG
1708	0	67	?	197	63	70	AA	AA	GG	TT	GG	AG
1709	0	45	26.6	168	37	239	AG	AA	TG	TT	TG	AA
1710	0	47	25	255	43	286	AA	GG	GG	TT	GG	AA
1711	0	63	24.9	264	42	428	AA	AA	TG	TT	TG	AG
1712	0	54	28.9	242	42	232	AG	AA	GG	TT	TT	AA
1713	0	63	28.3	169	44	111	AA	AG	GG	TT	TG	AG
1714	0	41	24.8	191	45	89	AG	GG	GG	CT	GG	AA
1715	0	43	24.8	197	38	110	AA	AG	GG	TT	GG	AG
1716	0	66	16.8	170	42	92	AA	AG	GG	CT	GG	AG
1717	0	50	26.2	270	51	169	AG	AA	TG	TT	TG	AA
1718	0	43	27.4	177	48	235	AA	AA	GG	TT	GG	AG
1719	0	65	21.7	144	62	129	AA	AA	GG	TT	TG	AG
1720	0	68	?	270	60	263	AG	AG	GG	CC	TG	AA
1721	0	45	23.2	183	46	222	AG	AA	GG	CT	TG	AG
1722	0	43	25.6	296	39	184	AG	AA	GG	TT	GG	AG
1723	0	69	?	149	51	56	AA	AA	TG	CT	GG	GG
1724	0	55	?	141	34	77	AA	AA	GG	TT	TG	AG
1725	0	42	20.5	207	52	104	AA	AA	TT	CT	TG	AA
1726	0	60	?	170	40	447	AA	AG	GG	CT	GG	AG
1727	0	69	21.7	193	43	182	AA	AA	TG	TT	GG	AG
1728	0	51	24.2	221	53	213	AA	AA	TG	TT	GG	AG
1729	0	40	24.4	226	44	144	AA	AA	GG	CT	TG	AG
1730	0	51	27	195	56	190	AA	AA	TG	TT	GG	AG
1731	0	44	27.4	207	32	186	AG	AA	TG	CT	TG	GG
1732	0	43	24	113	22	425	AA	AG	GG	TT	GG	GG
1733	0	63	?	200	47	301	AA	AA	TG	CT	TG	AA
1734	0	61	23.1	180	44	99	AA	AA	TG	TT	TG	GG
1735	0	49	21.8	265	48	187	AA	AA	GG	TT	GG	AA
1736	0	49	26.8	207	40	249	AA	AG	GG	TT	TG	AA
1737	0	47	25.8	231	50	243	AG	AG	TG	TT	TG	AG
1738	0	54	25.9	218	49	345	AA	AG	TG	TT	TG	AG
1739	0	42	26.3	215	46	141	AA	AA	GG	CT	GG	AG
1740	0	45	32.7	198	50	420	AA	GG	GG	TT	TT	AG
1741	0	48	23	230	50	113	AA	AA	GG	CT	GG	AG
1742	0	40	?	185	28	284	AA	GG	GG	TT	TG	AG
1743	0	42	24.4	222	44	151	AA	AA	TG	TT	TT	AG
1744	0	67	21.5	179	61	107	AA	AA	GG	CT	TG	AG
1745	0	42	23.8	169	42	79	AG	AG	GG	TT	TG	AG
1746	0	43	26.4	187	42	207	AA	AA	GG	TT	GG	AG
1747	0	67	?	188	52	157	AA	AA	TG	TT	TG	GG
1748	0	44	26	191	63	134	AA	AA	TG	CT	TG	AG
1749	0	56	24.9	292	51	374	AA	AA	TG	TT	GG	AG
1750	0	44	24.8	172	44	173	AA	AG	GG	TT	TT	AA
1751	0	60	29.3	225	57	298	AA	AG	GG	TT	TG	AG
1752	0	41	26	198	44	203	AA	AA	GG	TT	TG	AA
1753	0	54	23.2	261	47	200	AA	AA	GG	TT	TG	AA
1754	0	48	25.6	211	40	221	AA	AG	TG	CT	TG	GG
1755	0	56	24.1	230	53	108	AA	AA	GG	CT	GG	AG
1756	0	46	22	207	49	141	AA	AA	GG	TT	TG	GG
1757	0	41	25.7	301	42	243	AA	GG	GG	TT	TG	AG
1758	0	48	29.5	215	48	120	AA	AA	GG	CC	TG	AA
1759	0	43	26.2	219	50	177	AA	AA	GG	TT	TG	AG
1760	0	66	24.5	223	50	122	GG	AA	GG	TT	GG	GG
1761	0	47	21.8	181	44	59	AA	AA	GG	TT	TG	AA
1762	0	51	22.3	219	54	74	AA	AG	GG	CT	GG	AG
1763	0	61	?	147	45	163	AA	AA	GG	TT	GG	AG
1764	0	42	23.6	152	57	70	AA	AA	TG	CT	TT	GG
1765	0	57	29.4	223	47	194	AA	AA	GG	TT	GG	AG
1766	0	63	19.9	155	50	58	AA	AG	TG	CT	GG	GG
1767	0	55	26.4	162	29	314	AA	GG	GG	TT	GG	AG
1768	0	46	20.9	211	39	163	AA	GG	GG	TT	GG	GG
1769	0	49	24.4	137	40	120	AA	AG	TG	TT	GG	AG
1770	0	44	28.8	190	81	78	AG	AA	TG	CT	TG	GG
1771	0	45	20.6	214	60	93	AA	AG	TG	CT	GG	AG
1772	0	44	27.9	241	36	177	AG	AA	TG	TT	TG	GG
1773	0	50	26	185	42	108	AA	GG	GG	TT	GG	AG
1774	0	63	23.9	189	43	115	AA	AG	GG	TT	TG	AG
1775	0	44	19.3	177	75	47	AA	AA	GG	CT	TG	AG
1776	0	52	24	188	45	74	AA	AG	GG	TT	TG	AA
1777	0	64	24.4	178	56	302	AG	AG	GG	CT	TG	AG
1778	0	44	24.8	187	39	77	AA	AA	GG	TT	TT	AG
1779	0	41	21.7	169	55	77	AG	AG	GG	TT	GG	GG
1780	0	43	23.7	146	42	51	AA	AA	TG	TT	TG	AA
1781	0	55	25.1	164	36	210	AG	AG	GG	TT	TG	AG
1782	0	62	?	163	50	113	AA	AG	GG	TT	TG	AA
1783	0	69	?	233	56	147	AA	AA	GG	TT	GG	AG
1784	0	46	?	247	40	464	AG	AA	TG	TT	GG	AG
1785	0	43	26.9	245	48	206	AA	AG	GG	TT	TG	AG
1786	0	57	22.7	189	47	111	AA	GG	GG	TT	TG	AA
1787	0	46	?	151	49	111	AG	AA	TG	CT	TT	AG
1788	0	59	25.2	193	42	287	AA	AA	GG	TT	GG	GG
1789	0	49	20.9	142	28	108	AA	AA	GG	TT	GG	AA
1790	0	54	24.5	215	38	162	AA	AA	GG	TT	GG	AA
1791	0	44	26.2	188	37	141	AA	AA	TG	CT	TG	AG
1792	0	48	25.3	255	47	140	AA	AG	GG	CT	GG	AA
1793	0	43	27.6	259	43	139	AA	AA	TG	TT	TG	GG
1794	0	53	?	184	84	104	AG	AG	GG	TT	TG	AA
1795	0	42	24.1	160	43	109	AA	AA	TG	CT	TT	AA
1796	0	40	?	168	92	57	AA	AA	GG	TT	TG	AA
1797	0	67	?	214	64	117	AA	AA	GG	TT	TG	AA
1798	0	45	21.3	156	54	145	AA	AA	TG	TT	TT	AA
1799	0	47	?	186	29	223	AA	AG	GG	CT	GG	GG
1800	0	46	?	165	35	105	AG	AA	GG	CC	TG	AA
1801	0	67	27.8	193	52	151	AA	AG	GG	TT	GG	AG
1802	0	40	24.5	188	37	109	AG	AA	GG	TT	TG	AG
1803	0	42	25.9	207	38	335	AA	AG	GG	TT	TG	AA
1804	0	51	?	238	39	216	AA	AG	GG	TT	TG	GG
1805	0	40	27.7	178	34	186	AG	AG	GG	TT	TG	GG
1806	0	42	?	164	36	193	AA	AA	TG	TT	TG	AA
1807	0	41	21	165	38	56	AA	AA	GG	TT	GG	AG
1808	0	51	26	150	37	235	AA	AA	GG	TT	GG	AG
1809	0	64	23.4	154	30	120	AA	AA	GG	CT	TG	AG
1810	0	60	?	143	76	134	AA	AA	GG	CT	TG	GG
1811	0	61	?	198	48	129	GG	AA	TG	CT	TG	GG
1812	0	47	24.9	161	33	298	AA	AA	TG	TT	GG	AA
1813	0	48	?	139	42	84	AG	AG	GG	TT	TG	GG
1814	0	53	?	192	48	138	AA	AA	GG	TT	GG	AA
1815	0	64	24.4	233	65	99	AA	AA	GG	TT	TG	AG
1816	0	40	23	167	39	101	AG	AA	TG	TT	GG	GG
1817	0	43	24.1	193	55	110	AA	AG	GG	TT	TG	AG
1818	0	66	?	177	81	135	AA	AG	GG	TT	TG	AA
1819	0	69	22.8	180	42	229	AA	AA	GG	TT	GG	AG
1820	0	46	23.8	227	67	89	AG	AA	TG	CT	TG	AG
1821	0	43	22.3	153	62	100	AA	AA	GG	CT	TG	GG
1822	0	63	20.1	186	30	161	AA	AG	GG	CT	GG	GG
1823	0	49	25.4	198	37	173	AA	AA	TG	TT	TG	GG
1824	0	53	23.3	268	42	353	AA	AA	GG	TT	TG	AG
1825	0	57	24.5	203	45	83	AA	AA	TG	CC	GG	AG
1826	0	49	26.3	152	37	315	AA	AG	GG	TT	TT	GG
1827	0	49	23.4	221	42	175	AA	AA	TG	CT	TG	AG
1828	0	47	18.4	118	45	68	AA	AG	GG	TT	GG	GG
1829	0	64	?	274	44	154	AA	AG	TG	TT	TG	AG
1830	0	44	22.7	217	47	69	AA	AG	GG	CT	TG	GG
1831	0	45	23.3	148	55	109	AG	AA	GG	TT	GG	AA
1832	0	45	?	220	56	106	AA	AG	GG	CT	TG	AA
1833	0	64	?	231	43	244	AG	AG	GG	CC	GG	AG
1834	0	59	21.6	159	47	48	AA	AA	GG	TT	GG	AG
1835	0	43	28.7	285	48	272	AA	AG	GG	CC	GG	AG
1836	0	42	21.4	176	53	108	AA	AA	GG	CT	GG	GG
1837	0	44	25.6	161	33	73	AA	AG	GG	TT	GG	AA
1838	0	44	23.5	216	45	116	AA	AA	GG	TT	TG	AA
1839	0	40	23.4	192	50	49	AA	AG	TG	CT	GG	GG
1840	0	60	20.5	206	51	125	AG	AA	GG	TT	TG	AG
1841	0	54	21.9	132	61	130	AA	AA	GG	CT	TG	AA
1842	0	46	?	159	54	118	AA	AA	GG	TT	TG	AA
1843	0	40	?	187	35	381	AA	AG	TG	TT	TT	AG
1844	0	65	26.2	152	38	79	AA	AA	GG	TT	TG	AG
1845	0	65	21.6	99	53	74	AA	AG	GG	CT	TG	GG
1846	0	41	21.7	228	45	148	AG	AA	GG	CT	TT	AA
1847	0	63	20.1	155	49	101	AG	GG	GG	CC	TG	GG
1848	0	43	23.5	250	50	331	AA	AA	TG	TT	TG	AG
1849	0	64	?	201	73	157	AA	AG	TG	TT	GG	AG
1850	0	48	27.1	223	39	193	AA	AA	GG	TT	GG	GG
1851	0	45	26.7	239	57	196	AA	AA	GG	CT	TG	AA
1852	0	53	22.9	210	44	139	AA	AG	GG	TT	GG	AA
1853	0	44	22.2	161	63	47	AA	AA	GG	CC	TG	AA
1854	0	53	24.7	223	56	129	AA	AA	TG	CT	TG	AG
1855	0	45	22	266	55	264	AA	AG	GG	TT	GG	AA
1856	0	66	?	181	38	176	AA	AA	TG	TT	GG	AA
1857	0	57	30.7	183	35	186	AA	AG	GG	CT	GG	AG
1858	0	50	24.3	242	46	245	AA	AA	GG	TT	TG	AG
1859	0	52	26.5	170	35	182	AA	AG	GG	CC	GG	GG
1860	0	66	24.2	216	40	134	AA	AG	GG	TT	TG	AA
1861	0	45	?	205	46	107	GG	AA	GG	TT	GG	AG
1862	0	42	22.6	174	78	71	AA	AG	TG	TT	TT	AA
1863	0	54	25.6	237	43	69	AA	AA	GG	TT	TT	AG
1864	0	47	27.4	139	41	84	AA	AG	GG	TT	GG	AA
1865	0	45	?	197	32	217	AA	AA	GG	TT	GG	GG
1866	0	42	29	198	37	233	AA	AG	GG	TT	TG	AG
1867	0	69	?	217	50	229	AA	AG	GG	TT	GG	GG
1868	0	64	22.2	222	94	71	AG	AA	TT	TT	GG	AG
1869	0	69	18.7	163	67	112	AA	AA	GG	TT	TG	AG
1870	0	47	24.9	170	42	152	AA	AG	GG	TT	TG	GG
1871	0	55	?	223	54	157	AA	AG	GG	TT	TG	GG
1872	0	54	28.9	283	37	284	AA	AA	GG	CT	GG	GG
1873	0	49	26.2	167	45	140	AA	AG	GG	TT	GG	AG
1874	0	51	?	177	54	54	AA	AG	GG	TT	TG	AG
1875	0	44	20.1	226	62	154	AA	AA	GG	CT	GG	GG
1876	0	46	28	246	44	185	AG	AA	GG	CT	TG	GG
1877	0	61	21.3	168	33	162	AA	AG	GG	TT	TG	AG
1878	0	47	20.9	163	44	115	AG	AA	GG	CT	GG	GG
1879	0	45	20.8	233	59	103	AG	AG	TG	TT	GG	AA
1880	0	64	?	229	54	180	AA	AA	GG	CT	TT	GG
1881	0	54	?	93	24	350	AA	AA	TG	TT	GG	AG
1882	0	54	21.3	185	92	64	AA	AA	GG	TT	TG	AG
1883	0	47	?	186	38	206	AG	AA	GG	TT	GG	GG
1884	0	42	?	240	56	137	AG	AG	TG	TT	TG	AG
1885	0	61	?	122	49	83	AA	AA	GG	TT	GG	AG
1886	0	67	?	283	67	542	AA	AG	GG	CT	TT	GG
1887	0	43	25.9	183	42	136	AA	AA	TG	TT	GG	GG
1888	0	51	20.6	174	44	134	AA	AG	GG	TT	TG	GG
1889	0	62	?	144	34	142	AG	AA	GG	CT	TG	AG
1890	0	45	25.2	211	45	126	AG	AA	TG	TT	TG	AG
1891	0	58	25.9	161	42	97	AA	AA	GG	TT	TG	AA
1892	0	57	24.5	232	45	192	AA	AA	GG	TT	GG	AG
1893	0	57	?	109	45	108	AG	AA	GG	TT	TG	GG
1894	0	59	27.6	228	40	299	AA	AA	GG	TT	TG	GG
1895	0	62	20.8	162	52	77	AA	AA	GG	TT	GG	AA
1896	0	53	23.5	172	58	57	AA	AA	TG	TT	GG	GG
1897	0	43	24.7	242	39	178	AA	AG	GG	TT	GG	AG
1898	0	67	21.8	179	49	72	AA	GG	GG	TT	GG	AG
1899	0	44	30.7	235	46	110	AA	AA	GG	TT	TG	AG
1900	0	57	?	205	47	104	AA	AA	TT	TT	TG	AG
1901	0	54	24.7	196	36	244	AG	AA	GG	TT	GG	AG
1902	0	50	23.5	182	48	58	AA	AA	GG	TT	GG	GG
1903	0	46	25	210	40	315	AG	AG	TG	TT	TG	AG
1904	0	41	24.5	159	58	101	AA	AA	GG	CT	GG	AA
1905	0	60	25.5	143	38	173	AG	AG	GG	TT	TG	AA
1906	0	56	?	180	31	147	GG	AA	GG	CT	GG	AA
1907	0	55	25.8	193	37	211	AG	AA	GG	TT	GG	AA
1908	0	62	17.3	157	43	118	AA	AA	TG	TT	TT	AA
1909	0	53	?	240	49	327	AA	AA	GG	TT	GG	AA
1910	0	66	23.1	188	48	127	AA	AA	GG	CT	GG	AG
1911	0	47	23.5	173	40	168	AG	GG	GG	TT	TG	AG
1912	0	56	23.1	186	39	106	AA	AG	GG	TT	TG	AA
1913	0	61	22.2	163	56	119	AG	AA	GG	TT	TG	AG
1914	0	64	22.5	187	38	121	AG	AA	TG	TT	TG	AG
1915	0	54	23.4	174	49	103	AA	AG	TG	TT	TG	AG
1916	0	66	21.8	195	56	130	AA	AG	GG	TT	TG	AA
1917	0	60	?	104	50	216	AA	AA	TG	TT	GG	GG
1918	0	67	23	213	59	82	AA	AA	GG	CC	GG	AA
1919	0	40	21.8	140	30	102	AA	AA	TG	TT	GG	AG
1920	0	43	16.8	183	57	218	AA	GG	GG	CT	GG	AG
1921	0	47	27.5	271	55	101	AA	AA	GG	CT	TT	AG
1922	0	63	23.2	193	46	151	AA	AA	TG	TT	TG	AA
1923	0	57	26.5	209	46	104	AA	AA	TG	TT	GG	GG
1924	0	45	22.2	205	73	44	AA	AA	GG	TT	TT	AA
1925	0	55	28.5	217	38	619	AG	AG	GG	CT	TG	AG
1926	0	46	23.3	208	36	157	AA	AA	GG	TT	GG	AA
1927	0	59	?	234	95	264	AA	AG	TG	TT	TG	AG
1928	0	64	?	147	51	192	AA	AA	GG	CT	TT	AA
1929	0	43	24.3	244	61	135	AG	AG	TG	CC	GG	GG
1930	0	57	20.6	219	44	125	AG	AA	TG	CT	GG	AG
1931	0	55	27.2	232	51	181	AA	AA	TG	CT	TG	AA
1932	0	62	25.8	234	48	106	AG	AA	TG	CT	GG	AG
1933	0	56	22.1	241	37	375	AA	AA	TG	CT	TT	AG
1934	0	43	28.6	232	54	181	AA	AA	TG	CT	TT	AG
1935	0	50	?	247	48	232	AA	AA	GG	TT	GG	GG
1936	0	43	22.6	176	67	45	AA	AA	TG	CT	GG	AG
1937	0	57	19.2	137	42	76	AA	AA	TG	TT	TG	AA
1938	0	46	20.9	184	61	108	AA	AA	GG	TT	GG	GG
1939	0	50	23.2	141	50	78	AA	AA	TG	TT	GG	AG
1940	0	42	27.2	159	37	99	AA	AA	GG	TT	GG	AG
1941	0	41	22.7	276	54	216	AG	AA	GG	CT	TG	GG
1942	0	47	?	194	55	66	AA	AA	GG	CT	GG	AA
1943	0	68	17	199	75	71	AA	AG	GG	TT	GG	AA
1944	0	44	26	124	36	180	AG	AA	TG	CT	GG	AG
1945	0	62	23.5	209	88	94	AA	AA	GG	TT	GG	GG
1946	0	43	22.6	260	50	78	AG	AG	GG	CT	TG	AG
1947	0	47	23.2	177	39	90	AG	AA	GG	TT	GG	AA
1948	0	43	27.4	220	50	126	AA	AG	GG	CT	TT	AA
1949	0	50	24.6	250	45	194	AG	AA	GG	CT	TG	AA
1950	0	59	24.7	172	56	137	AA	AG	GG	CT	TT	AA
1951	0	47	?	328	48	1370	AA	GG	GG	TT	TG	AG
1952	0	61	23.8	206	42	85	AA	AG	GG	CT	GG	AA
1953	0	60	19.3	190	43	85	AA	AA	GG	CT	GG	AG
1954	0	41	28.6	264	40	160	AA	AG	GG	CT	TG	GG
1955	0	62	24.5	166	36	204	AA	AA	TT	CT	GG	AG
1956	0	40	26.4	206	33	282	AG	AA	TG	TT	TG	AA
1957	0	46	24	280	47	64	AA	AG	GG	TT	TG	AG
1958	0	42	21.1	215	50	176	AA	AA	GG	TT	GG	GG
1959	0	41	29.6	240	42	119	AG	AG	GG	TT	TG	AA
1960	0	45	21.9	181	33	124	AA	AA	TG	TT	GG	GG
1961	0	47	24.4	196	36	270	AA	AG	TG	TT	TG	AG
1962	0	61	24.9	180	59	79	AA	AG	GG	TT	TG	AG
1963	0	51	23.3	173	65	114	AA	AA	GG	TT	GG	AA
1964	0	45	22.6	218	61	199	AG	AA	GG	CC	GG	AG
1965	0	49	28.3	203	43	243	AG	AA	GG	CT	GG	AA
1966	0	51	23.7	178	40	249	AG	AA	GG	CC	GG	AG
1967	0	40	26.1	167	38	144	GG	AG	GG	TT	TG	AG
1968	0	61	?	195	50	162	AA	AG	GG	CT	TG	AG
1969	0	46	31.7	176	33	327	AA	AA	GG	TT	GG	AG
1970	0	42	25.7	221	65	68	AA	AG	TG	TT	TT	AG
1971	0	40	31	219	39	429	AA	AA	GG	TT	TG	GG
1972	0	57	24.3	204	47	130	AG	AA	GG	CT	TT	AG
1973	0	52	24.3	167	36	255	AA	AA	TG	TT	TG	GG
1974	0	45	25.1	205	38	206	AA	GG	GG	TT	TG	AG
1975	0	40	22	201	43	196	AA	AG	GG	TT	GG	AG
1976	0	51	22.2	195	78	78	AA	AG	GG	TT	GG	AG
1977	0	59	22.6	195	53	137	AA	AG	GG	TT	GG	AA
1978	0	42	29.2	172	34	254	AA	AG	GG	CT	TG	AG
1979	0	55	25.9	235	56	95	AA	AA	GG	TT	TT	AG
1980	0	49	22.2	131	33	330	AA	AG	GG	TT	TG	AA
1981	0	58	24.6	201	40	109	AA	AG	GG	CT	GG	AA
1982	0	45	25.4	211	57	195	AA	AA	TT	CT	GG	AA
1983	0	47	23.9	162	44	135	AA	AA	TG	TT	GG	AA
1984	0	63	29.4	208	31	364	AA	GG	GG	TT	GG	AG
1985	0	49	25.9	244	58	109	AA	AA	GG	TT	TG	AG
1986	0	41	31.5	240	56	161	AA	AA	TG	TT	TT	AA
1987	0	40	?	154	43	127	AA	AG	GG	TT	TT	AG
1988	0	64	23	193	49	280	AG	AG	TG	TT	GG	AG
1989	0	65	?	123	42	266	AA	AA	GG	CT	TG	AG
1990	0	66	?	198	35	236	AA	AG	TG	TT	GG	AG
1991	0	50	23.6	231	36	145	AA	GG	GG	TT	GG	AA
1992	0	58	25	190	58	72	AA	AA	GG	TT	GG	AA
1993	0	41	26.6	257	39	242	AG	AG	GG	TT	TG	AA
1994	0	48	25.3	217	33	344	AA	AG	GG	TT	TG	AG
1995	0	56	29.5	167	35	97	AA	AA	GG	CT	TT	GG
1996	0	42	29.2	234	52	347	AA	GG	GG	TT	TG	AA
1997	0	67	23.4	145	56	235	AG	AA	GG	TT	TT	AA
1998	0	41	23.4	202	59	101	AA	AA	GG	TT	GG	AA
1999	0	40	25.4	224	56	186	AA	AA	TG	CC	TG	AG
[truncated: 5,796 more rows]
